# Supplementary material for: Drought response revealed by chromatin organization variation and transcriptional regulation in cotton
Source: BMC Biol. 2024 May 20;22:114. doi: 10.1186/s12915-024-01906-0 (PMC11103878; doi:10.1186/s12915-024-01906-0)
Supplement: Supplementary file 2 — Additional File 2: Tables S1-S8. Table S1. Summary of RNA-seq reads mapping. Table S2. Differential expression directions of all DEGs (drought vs control). Table S3. GO enrichment of genes in module 2. Table S4. Genes and annotations in module 2. Table S5. Summary of Hi-C reads mapping. This information was obtained using the HiC-Pro software. Table S6. Summary of all TAD change events including TAD fusion and Neo-TAD. Table S7. Hotspots of TAD changes including dg and dl. Table S8. Annotation of drought-induced gene associated with chromatin 3D structural changes in ZY007 and ZY168. [file 12915_2024_1906_MOESM2_ESM.xlsx]

## Sheet: Supporting Information Table S1
Supporting Information Table S1. Summary of RNA-seq reads mapping.
Sample	Total reads	Mapped reads	Mapped pair-end reads
7cID1	138306468	136565372	125368122
7cID2	73823845	73269661	68357112
7cMD1	117414869	116228385	107924804
7cMD2	122292019	121083382	112367388
7cSD1	127408366	126087762	116335392
7cSD2	106137915	105187291	97822412
7cRW1	62700622	61711262	56706650
7cRW2	66457142	65485386	60178812
7dID1	118445268	117277244	108802020
7dID2	123609363	122263262	113378484
7dMD1	141659487	137552646	125316210
7dMD2	107913004	106639785	99174248
7dSD1	94654695	93839805	87728796
7dSD2	109558271	108239323	100558878
7dRW1	67348312	66224512	61230920
7dRW2	66094228	65018392	59966942
8cID1	90047910	89244581	83316264
8cID2	102433781	101155592	94011470
8cMD1	100898174	99612821	93289080
8cMD2	109012612	107812769	100475456
8cSD1	98838933	97657407	90626948
8cSD2	102522014	101304600	94278038
8cRW1	78453727	77194739	71075060
8cRW2	83033479	81698229	74919076
8dID1	98799050	97847472	91352580
8dID2	96779130	95845759	89432150
8dMD1	114693131	112711223	103844524
8dMD2	78500968	77792110	72881014
8dSD1	96732274	95709408	89788176
8dSD2	94363922	93375743	87458002
8dRW1	80088417	78865708	72708144
8dRW2	72969155	71783132	66126972

## Sheet: Supporting Information Table S2
Supporting Information Table S2. Differential expression directions of all DEGs (drought vs control).
Gene id	7ID	7MD	7SD	7RW	8ID	8MD	8SD	8RW
Ghir_A01G000030	normal	normal	normal	normal	normal	normal	up	normal
Ghir_A01G000060	normal	down	down	down	normal	down	down	normal
Ghir_A01G000080	down	down	down	down	normal	down	down	down
Ghir_A01G000110	normal	down	normal	normal	normal	down	down	normal
Ghir_A01G000120	normal	down	normal	normal	normal	normal	normal	normal
Ghir_A01G000140	normal	normal	up	normal	normal	normal	up	normal
Ghir_A01G000170	normal	normal	normal	normal	normal	normal	normal	down
Ghir_A01G000190	normal	normal	normal	down	normal	normal	normal	normal
Ghir_A01G000210	normal	normal	normal	normal	normal	normal	up	normal
Ghir_A01G000230	normal	down	normal	down	normal	down	down	down
Ghir_A01G000280	normal	normal	up	up	normal	normal	up	normal
Ghir_A01G000310	normal	normal	normal	down	normal	normal	normal	normal
Ghir_A01G000330	normal	normal	up	up	normal	normal	up	normal
Ghir_A01G000370	normal	normal	up	normal	normal	normal	normal	normal
Ghir_A01G000380	normal	normal	up	down	normal	normal	normal	down
Ghir_A01G000400	normal	down	normal	down	normal	down	down	down
Ghir_A01G000420	normal	down	down	down	down	down	down	down
Ghir_A01G000430	normal	normal	normal	down	normal	normal	normal	down
Ghir_A01G000480	normal	normal	down	normal	normal	normal	down	normal
Ghir_A01G000490	normal	normal	normal	up	normal	normal	normal	normal
Ghir_A01G000510	normal	up	up	up	normal	up	up	up
Ghir_A01G000530	normal	up	up	up	normal	normal	up	up
Ghir_A01G000650	normal	up	normal	normal	normal	normal	normal	normal
Ghir_A01G000740	normal	normal	normal	normal	normal	normal	down	normal
Ghir_A01G000750	normal	normal	normal	normal	normal	up	normal	normal
Ghir_A01G000790	up	normal	up	normal	normal	up	up	normal
Ghir_A01G000810	normal	normal	normal	up	normal	normal	normal	up
Ghir_A01G000820	normal	normal	down	normal	normal	normal	down	normal
Ghir_A01G000850	normal	down	down	down	normal	down	down	normal
Ghir_A01G000910	normal	normal	down	down	normal	down	down	down
Ghir_A01G000930	normal	normal	up	normal	normal	normal	up	normal
Ghir_A01G000940	normal	up	up	up	normal	up	up	normal
Ghir_A01G000970	normal	normal	normal	normal	up	up	up	normal
Ghir_A01G001020	normal	normal	up	up	normal	normal	normal	normal
Ghir_A01G001050	up	up	up	up	normal	up	up	normal
Ghir_A01G001060	normal	up	up	up	normal	up	up	normal
Ghir_A01G001090	normal	up	up	up	down	up	up	up
Ghir_A01G001100	down	normal	normal	up	normal	normal	normal	up
Ghir_A01G001110	normal	normal	up	up	normal	normal	normal	up
Ghir_A01G001210	normal	normal	normal	down	normal	normal	down	normal
Ghir_A01G001310	normal	normal	normal	down	normal	normal	normal	normal
Ghir_A01G001370	normal	up	up	up	normal	normal	up	normal
Ghir_A01G001420	normal	normal	normal	down	normal	normal	normal	down
Ghir_A01G001440	normal	normal	normal	up	normal	normal	normal	normal
Ghir_A01G001460	normal	normal	up	up	normal	normal	normal	up
Ghir_A01G001500	normal	normal	up	normal	normal	normal	normal	normal
Ghir_A01G001560	normal	normal	up	normal	normal	normal	normal	normal
Ghir_A01G001570	normal	normal	normal	up	normal	normal	normal	normal
Ghir_A01G001610	normal	normal	normal	up	normal	normal	normal	normal
Ghir_A01G001620	normal	up	up	up	normal	up	up	up
Ghir_A01G001690	normal	down	down	down	normal	normal	down	normal
Ghir_A01G001700	normal	down	normal	normal	normal	down	normal	normal
Ghir_A01G001720	normal	down	down	normal	normal	down	down	down
Ghir_A01G001730	normal	normal	down	down	normal	normal	down	normal
Ghir_A01G001770	down	normal	up	normal	normal	normal	up	normal
Ghir_A01G001780	normal	normal	up	up	up	normal	up	up
Ghir_A01G001800	normal	normal	up	normal	normal	normal	up	normal
Ghir_A01G001850	normal	down	down	down	normal	normal	normal	normal
Ghir_A01G001860	normal	down	normal	down	normal	normal	normal	normal
Ghir_A01G001870	normal	down	down	down	normal	down	down	normal
Ghir_A01G001890	normal	normal	down	normal	normal	normal	down	normal
Ghir_A01G001910	normal	normal	down	normal	normal	normal	down	normal
Ghir_A01G001950	normal	down	normal	normal	normal	down	normal	normal
Ghir_A01G001970	normal	normal	up	down	normal	normal	up	down
Ghir_A01G002010	down	normal	normal	normal	normal	normal	normal	up
Ghir_A01G002020	normal	normal	normal	normal	normal	normal	normal	down
Ghir_A01G002040	normal	normal	up	normal	normal	normal	up	normal
Ghir_A01G002050	normal	up	normal	normal	normal	normal	normal	normal
Ghir_A01G002060	normal	up	normal	normal	normal	up	normal	normal
Ghir_A01G002070	normal	normal	normal	normal	normal	normal	up	normal
Ghir_A01G002120	normal	normal	up	normal	normal	normal	normal	normal
Ghir_A01G002160	normal	down	down	down	normal	normal	down	down
Ghir_A01G002170	normal	down	down	down	normal	normal	down	down
Ghir_A01G002230	normal	down	down	down	normal	down	down	down
Ghir_A01G002240	normal	normal	up	up	normal	normal	up	normal
Ghir_A01G002250	normal	up	up	up	normal	up	up	up
Ghir_A01G002260	normal	up	normal	normal	normal	normal	up	normal
Ghir_A01G002280	normal	normal	normal	up	normal	normal	normal	normal
Ghir_A01G002310	normal	normal	up	up	normal	normal	up	up
Ghir_A01G002340	up	normal	normal	down	up	up	normal	down
Ghir_A01G002400	normal	normal	up	normal	normal	normal	up	normal
Ghir_A01G002520	normal	normal	up	normal	normal	normal	up	normal
Ghir_A01G002540	normal	normal	normal	normal	normal	normal	down	normal
Ghir_A01G002570	normal	normal	normal	normal	normal	normal	down	normal
Ghir_A01G002580	normal	normal	normal	normal	normal	normal	down	down
Ghir_A01G002600	normal	normal	normal	normal	normal	down	normal	normal
Ghir_A01G002640	normal	normal	down	normal	normal	normal	down	down
Ghir_A01G002650	normal	normal	normal	normal	normal	normal	normal	down
Ghir_A01G002740	normal	normal	normal	normal	normal	normal	down	normal
Ghir_A01G002760	normal	normal	up	normal	normal	normal	normal	normal
Ghir_A01G002790	normal	down	normal	down	normal	normal	normal	down
Ghir_A01G002840	normal	down	normal	down	normal	normal	normal	normal
Ghir_A01G002850	normal	normal	up	up	normal	normal	up	up
Ghir_A01G002860	normal	normal	normal	up	normal	normal	normal	normal
Ghir_A01G002900	normal	up	up	up	normal	up	up	up
Ghir_A01G002970	normal	up	up	up	normal	normal	up	up
Ghir_A01G002980	normal	down	down	normal	normal	down	down	down
Ghir_A01G003040	normal	down	down	down	normal	down	down	down
Ghir_A01G003080	down	normal	normal	normal	down	normal	normal	normal
Ghir_A01G003110	normal	down	down	normal	normal	down	down	normal
Ghir_A01G003160	normal	down	down	down	normal	down	down	down
Ghir_A01G003170	normal	normal	normal	up	normal	normal	normal	normal
Ghir_A01G003190	normal	down	normal	down	normal	down	normal	normal
Ghir_A01G003200	normal	normal	down	normal	normal	normal	normal	normal
Ghir_A01G003240	normal	up	up	normal	normal	normal	up	down
Ghir_A01G003250	normal	down	normal	normal	normal	down	normal	normal
Ghir_A01G003270	normal	normal	up	normal	normal	normal	up	normal
Ghir_A01G003290	normal	normal	normal	up	normal	normal	up	up
Ghir_A01G003320	normal	up	up	up	normal	normal	up	up
Ghir_A01G003350	normal	normal	up	normal	normal	normal	up	normal
Ghir_A01G003420	normal	normal	up	normal	normal	normal	up	normal
Ghir_A01G003430	normal	normal	normal	up	normal	normal	normal	normal
Ghir_A01G003440	normal	down	normal	normal	normal	normal	normal	down
Ghir_A01G003450	normal	normal	normal	up	normal	normal	up	normal
Ghir_A01G003480	normal	down	down	down	normal	normal	down	normal
Ghir_A01G003520	normal	down	down	down	normal	normal	down	down
Ghir_A01G003530	normal	normal	down	down	normal	normal	down	normal
Ghir_A01G003560	normal	normal	down	down	normal	normal	down	normal
Ghir_A01G003570	normal	normal	down	down	normal	normal	down	normal
Ghir_A01G003580	normal	normal	normal	down	normal	normal	down	normal
Ghir_A01G003630	normal	normal	normal	normal	normal	normal	up	normal
Ghir_A01G003640	normal	normal	up	normal	normal	normal	up	normal
Ghir_A01G003650	down	down	down	down	down	down	down	normal
Ghir_A01G003660	up	down	normal	down	up	normal	normal	down
Ghir_A01G003670	normal	normal	down	normal	normal	normal	down	normal
Ghir_A01G003680	normal	down	down	down	normal	down	down	normal
Ghir_A01G003710	normal	normal	down	normal	normal	normal	normal	normal
Ghir_A01G003730	normal	normal	down	normal	normal	normal	normal	normal
Ghir_A01G003760	normal	normal	down	down	normal	normal	normal	normal
Ghir_A01G003770	normal	down	down	down	normal	normal	down	normal
Ghir_A01G003780	normal	normal	down	down	normal	normal	normal	normal
Ghir_A01G003790	normal	normal	normal	down	normal	normal	normal	normal
Ghir_A01G003800	normal	down	down	down	normal	down	down	down
Ghir_A01G003830	normal	normal	up	up	normal	up	up	normal
Ghir_A01G003850	normal	normal	up	up	normal	normal	normal	normal
Ghir_A01G003860	normal	normal	up	up	normal	normal	up	up
Ghir_A01G003870	normal	normal	up	normal	normal	normal	up	normal
Ghir_A01G003880	normal	normal	normal	normal	normal	normal	normal	up
Ghir_A01G003930	normal	down	down	normal	normal	down	normal	normal
Ghir_A01G003940	normal	normal	normal	down	normal	normal	normal	normal
Ghir_A01G003990	normal	normal	down	down	normal	normal	down	normal
Ghir_A01G004010	normal	down	down	down	normal	down	down	normal
Ghir_A01G004120	normal	normal	up	normal	normal	normal	up	normal
Ghir_A01G004130	normal	normal	normal	normal	normal	normal	up	normal
Ghir_A01G004150	normal	normal	up	up	normal	normal	up	up
Ghir_A01G004180	normal	normal	normal	normal	normal	normal	down	normal
Ghir_A01G004210	normal	normal	down	down	normal	normal	down	normal
Ghir_A01G004220	normal	down	down	down	normal	down	down	normal
Ghir_A01G004230	normal	down	down	down	normal	normal	down	down
Ghir_A01G004240	normal	down	down	normal	normal	down	down	up
Ghir_A01G004290	normal	down	down	down	normal	down	down	down
Ghir_A01G004350	normal	normal	normal	down	normal	normal	normal	normal
Ghir_A01G004370	normal	normal	normal	down	normal	normal	normal	normal
Ghir_A01G004410	normal	normal	down	normal	normal	normal	normal	normal
Ghir_A01G004420	normal	normal	normal	normal	normal	normal	down	normal
Ghir_A01G004450	normal	normal	down	down	normal	normal	down	down
Ghir_A01G004460	normal	down	down	down	normal	down	down	down
Ghir_A01G004490	normal	normal	down	normal	normal	normal	down	normal
Ghir_A01G004500	normal	normal	up	normal	normal	normal	normal	normal
Ghir_A01G004510	normal	normal	up	up	normal	normal	normal	normal
Ghir_A01G004520	normal	normal	up	normal	normal	normal	normal	normal
Ghir_A01G004550	normal	up	normal	normal	normal	normal	normal	normal
Ghir_A01G004570	normal	normal	normal	normal	normal	normal	down	normal
Ghir_A01G004630	up	up	up	up	normal	up	up	normal
Ghir_A01G004640	normal	normal	up	normal	normal	normal	up	normal
Ghir_A01G004650	normal	normal	normal	normal	normal	normal	up	normal
Ghir_A01G004660	normal	normal	normal	up	normal	normal	normal	up
Ghir_A01G004670	normal	down	down	down	normal	down	down	normal
Ghir_A01G004720	normal	normal	up	normal	normal	normal	normal	normal
Ghir_A01G004750	normal	normal	down	normal	normal	normal	down	normal
Ghir_A01G004770	normal	down	down	down	normal	down	down	down
Ghir_A01G004790	normal	normal	down	normal	normal	normal	down	normal
Ghir_A01G004800	normal	normal	up	up	normal	normal	up	up
Ghir_A01G004810	normal	normal	up	up	normal	normal	up	normal
Ghir_A01G004820	normal	normal	up	up	normal	normal	up	up
Ghir_A01G004840	normal	down	down	down	normal	normal	down	normal
Ghir_A01G004860	down	down	normal	down	down	down	down	down
Ghir_A01G004870	up	up	up	normal	normal	up	normal	normal
Ghir_A01G004880	up	up	up	normal	up	up	up	normal
Ghir_A01G004900	normal	normal	up	up	normal	normal	normal	normal
Ghir_A01G004910	normal	down	down	down	normal	down	down	normal
Ghir_A01G004940	normal	normal	down	normal	normal	normal	down	up
Ghir_A01G004950	normal	normal	down	normal	normal	normal	down	normal
Ghir_A01G004980	normal	normal	down	down	normal	normal	down	normal
Ghir_A01G004990	normal	down	down	normal	normal	normal	down	up
Ghir_A01G005090	normal	normal	normal	normal	normal	normal	down	normal
Ghir_A01G005110	normal	normal	normal	down	normal	normal	normal	normal
Ghir_A01G005130	normal	normal	up	normal	normal	normal	up	normal
Ghir_A01G005140	normal	normal	up	down	normal	normal	up	normal
Ghir_A01G005170	normal	normal	normal	normal	normal	normal	down	normal
Ghir_A01G005190	normal	down	down	down	normal	down	normal	down
Ghir_A01G005200	normal	normal	down	down	normal	down	down	normal
Ghir_A01G005210	normal	normal	normal	up	normal	normal	normal	normal
Ghir_A01G005220	normal	normal	normal	normal	normal	normal	up	normal
Ghir_A01G005250	normal	normal	normal	down	normal	normal	down	normal
Ghir_A01G005270	normal	down	down	down	normal	down	down	down
Ghir_A01G005280	normal	normal	normal	normal	normal	normal	normal	down
Ghir_A01G005290	normal	normal	normal	down	normal	normal	down	normal
Ghir_A01G005300	normal	up	up	up	normal	up	up	up
Ghir_A01G005310	normal	normal	normal	down	normal	normal	normal	normal
Ghir_A01G005330	normal	normal	down	normal	down	normal	down	normal
Ghir_A01G005360	normal	normal	up	up	normal	normal	up	normal
Ghir_A01G005370	normal	normal	down	normal	normal	normal	down	normal
Ghir_A01G005380	normal	down	down	down	normal	normal	down	normal
Ghir_A01G005390	normal	normal	down	normal	normal	normal	down	normal
Ghir_A01G005400	normal	normal	down	down	normal	normal	normal	down
Ghir_A01G005480	normal	normal	down	normal	normal	up	down	normal
Ghir_A01G005530	normal	normal	normal	up	normal	normal	normal	normal
Ghir_A01G005540	normal	up	up	up	normal	up	up	up
Ghir_A01G005550	normal	up	up	up	normal	up	up	up
Ghir_A01G005560	normal	up	up	normal	normal	normal	up	normal
Ghir_A01G005600	normal	normal	normal	normal	normal	down	normal	normal
Ghir_A01G005680	normal	up	up	up	up	up	up	up
Ghir_A01G005710	normal	normal	up	up	normal	normal	up	normal
Ghir_A01G005720	normal	down	normal	normal	down	down	normal	normal
Ghir_A01G005740	normal	down	down	down	normal	normal	down	down
Ghir_A01G005750	normal	down	down	down	normal	down	down	down
Ghir_A01G005780	up	up	up	up	up	up	up	normal
Ghir_A01G005790	normal	normal	normal	normal	normal	normal	down	normal
Ghir_A01G005800	normal	normal	normal	down	normal	normal	normal	normal
Ghir_A01G005840	normal	down	down	down	normal	normal	normal	normal
Ghir_A01G005860	normal	normal	up	normal	normal	normal	normal	normal
Ghir_A01G005880	normal	down	normal	down	normal	down	down	down
Ghir_A01G005910	normal	up	up	normal	normal	up	up	normal
Ghir_A01G005920	normal	normal	down	normal	normal	normal	down	up
Ghir_A01G005930	normal	normal	down	normal	normal	normal	normal	up
Ghir_A01G005970	normal	normal	normal	down	normal	normal	normal	normal
Ghir_A01G006020	normal	down	normal	normal	normal	normal	normal	normal
Ghir_A01G006030	normal	normal	up	normal	normal	normal	normal	normal
Ghir_A01G006040	normal	normal	up	normal	normal	normal	up	down
Ghir_A01G006070	normal	normal	down	normal	normal	normal	down	down
Ghir_A01G006080	normal	down	down	normal	normal	normal	down	normal
Ghir_A01G006100	normal	normal	normal	normal	normal	normal	down	normal
Ghir_A01G006130	up	normal	up	down	normal	normal	up	down
Ghir_A01G006150	normal	normal	down	down	normal	normal	down	down
Ghir_A01G006160	normal	normal	normal	down	normal	normal	down	normal
Ghir_A01G006170	normal	down	down	down	normal	down	down	normal
Ghir_A01G006200	normal	up	normal	normal	normal	up	normal	normal
Ghir_A01G006220	normal	normal	normal	down	normal	normal	normal	normal
Ghir_A01G006230	normal	down	down	down	normal	normal	down	down
Ghir_A01G006250	normal	normal	down	normal	normal	normal	down	normal
Ghir_A01G006270	normal	normal	normal	normal	normal	normal	down	normal
Ghir_A01G006300	normal	normal	normal	down	normal	normal	down	normal
Ghir_A01G006310	normal	normal	normal	down	normal	normal	normal	normal
Ghir_A01G006320	normal	normal	down	normal	normal	normal	down	normal
Ghir_A01G006340	normal	normal	up	normal	normal	normal	normal	normal
Ghir_A01G006390	normal	up	up	normal	normal	up	up	down
Ghir_A01G006440	normal	normal	up	up	normal	up	up	normal
Ghir_A01G006450	normal	down	down	down	normal	down	down	normal
Ghir_A01G006460	normal	normal	normal	down	normal	normal	normal	normal
Ghir_A01G006470	normal	normal	normal	down	normal	normal	normal	down
Ghir_A01G006500	normal	normal	down	down	normal	down	down	normal
Ghir_A01G006520	normal	normal	up	normal	normal	normal	up	normal
Ghir_A01G006550	normal	normal	down	normal	normal	normal	down	normal
Ghir_A01G006570	normal	up	down	normal	normal	up	normal	normal
Ghir_A01G006590	up	up	up	normal	normal	normal	up	normal
Ghir_A01G006600	normal	normal	up	normal	normal	normal	up	normal
Ghir_A01G006630	normal	down	down	normal	normal	down	down	normal
Ghir_A01G006660	normal	normal	down	normal	normal	normal	down	normal
Ghir_A01G006710	normal	normal	up	normal	normal	normal	normal	normal
Ghir_A01G006790	normal	normal	normal	down	normal	normal	down	down
Ghir_A01G006810	normal	normal	down	down	normal	down	down	normal
Ghir_A01G006830	normal	normal	normal	up	normal	normal	normal	normal
Ghir_A01G006840	normal	normal	normal	normal	normal	normal	normal	up
Ghir_A01G006850	normal	down	down	down	normal	down	down	normal
Ghir_A01G006860	normal	normal	normal	normal	normal	normal	down	normal
Ghir_A01G006890	normal	normal	up	normal	normal	normal	normal	up
Ghir_A01G006900	normal	normal	down	down	normal	down	down	normal
Ghir_A01G006910	normal	down	down	down	normal	down	down	down
Ghir_A01G006930	normal	normal	normal	up	normal	normal	normal	up
Ghir_A01G007000	normal	normal	normal	up	normal	normal	normal	normal
Ghir_A01G007020	normal	normal	down	normal	normal	normal	normal	normal
Ghir_A01G007030	normal	normal	up	normal	normal	normal	normal	normal
Ghir_A01G007040	normal	down	down	normal	normal	down	down	normal
Ghir_A01G007050	normal	up	up	up	normal	up	up	normal
Ghir_A01G007080	normal	normal	normal	up	normal	normal	normal	normal
Ghir_A01G007100	normal	normal	up	normal	normal	up	up	normal
Ghir_A01G007120	normal	normal	down	down	normal	normal	down	normal
Ghir_A01G007140	normal	normal	up	up	normal	normal	up	up
Ghir_A01G007160	normal	down	down	down	normal	normal	down	normal
Ghir_A01G007170	normal	down	up	normal	normal	normal	normal	down
Ghir_A01G007190	normal	normal	down	down	normal	normal	down	normal
Ghir_A01G007220	normal	normal	normal	down	normal	normal	normal	down
Ghir_A01G007230	normal	normal	up	normal	normal	normal	up	normal
Ghir_A01G007240	up	up	up	up	up	up	up	normal
Ghir_A01G007260	normal	normal	down	down	normal	down	down	normal
Ghir_A01G007270	normal	normal	down	normal	normal	normal	normal	normal
Ghir_A01G007310	normal	down	down	down	normal	normal	down	down
Ghir_A01G007330	normal	normal	normal	normal	normal	normal	up	normal
Ghir_A01G007390	normal	normal	down	down	normal	normal	down	normal
Ghir_A01G007420	normal	down	normal	normal	normal	normal	normal	normal
Ghir_A01G007440	normal	up	normal	normal	normal	up	normal	normal
Ghir_A01G007450	normal	up	up	up	normal	up	up	up
Ghir_A01G007470	normal	down	down	down	normal	down	down	down
Ghir_A01G007490	normal	normal	up	normal	normal	normal	up	normal
Ghir_A01G007520	normal	normal	down	down	normal	normal	normal	normal
Ghir_A01G007530	normal	up	up	up	normal	normal	up	up
Ghir_A01G007560	normal	normal	down	down	normal	down	down	normal
Ghir_A01G007570	normal	normal	up	normal	normal	normal	up	normal
Ghir_A01G007580	down	normal	normal	normal	normal	normal	normal	up
Ghir_A01G007630	normal	down	down	down	normal	normal	down	down
Ghir_A01G007660	normal	normal	normal	up	normal	normal	normal	normal
Ghir_A01G007670	normal	normal	down	normal	normal	normal	down	normal
Ghir_A01G007700	normal	normal	up	up	normal	normal	normal	normal
Ghir_A01G007720	normal	down	down	normal	down	down	down	normal
Ghir_A01G007780	normal	normal	normal	normal	normal	normal	normal	down
Ghir_A01G007790	normal	normal	normal	normal	normal	normal	up	normal
Ghir_A01G007800	normal	normal	normal	down	normal	normal	normal	normal
Ghir_A01G007810	normal	normal	down	down	normal	normal	down	normal
Ghir_A01G007820	normal	down	down	down	normal	down	down	down
Ghir_A01G007850	normal	normal	down	down	normal	down	down	down
Ghir_A01G007870	normal	down	normal	normal	normal	normal	normal	normal
Ghir_A01G007910	normal	down	down	down	normal	down	down	down
Ghir_A01G007920	normal	normal	normal	down	normal	normal	down	normal
Ghir_A01G007950	normal	normal	normal	down	normal	normal	normal	normal
Ghir_A01G007990	normal	normal	normal	up	normal	normal	normal	normal
Ghir_A01G008000	normal	normal	down	normal	normal	normal	down	up
Ghir_A01G008030	normal	normal	up	up	normal	normal	up	normal
Ghir_A01G008040	normal	normal	up	up	normal	normal	normal	normal
Ghir_A01G008060	normal	normal	up	normal	normal	normal	normal	normal
Ghir_A01G008070	normal	up	up	up	normal	up	up	up
Ghir_A01G008080	normal	down	down	down	normal	down	down	normal
Ghir_A01G008090	normal	down	down	down	normal	down	down	down
Ghir_A01G008130	normal	down	down	down	normal	down	down	down
Ghir_A01G008200	normal	down	down	down	normal	down	down	up
Ghir_A01G008250	normal	normal	down	normal	normal	normal	normal	normal
Ghir_A01G008260	normal	normal	normal	up	normal	normal	normal	up
Ghir_A01G008270	normal	normal	normal	up	normal	normal	normal	up
Ghir_A01G008300	normal	normal	normal	down	normal	normal	normal	down
Ghir_A01G008310	normal	up	up	up	normal	normal	up	normal
Ghir_A01G008320	normal	normal	up	up	normal	normal	up	normal
Ghir_A01G008340	normal	normal	up	normal	normal	normal	up	normal
Ghir_A01G008350	normal	normal	normal	up	normal	normal	normal	normal
Ghir_A01G008360	normal	normal	normal	normal	normal	down	down	normal
Ghir_A01G008370	normal	normal	up	normal	normal	normal	normal	up
Ghir_A01G008390	normal	down	down	down	down	down	down	down
Ghir_A01G008400	normal	down	normal	down	normal	normal	normal	down
Ghir_A01G008410	normal	down	down	down	normal	down	down	normal
Ghir_A01G008440	normal	normal	normal	normal	normal	normal	normal	up
Ghir_A01G008450	normal	normal	normal	up	normal	normal	normal	normal
Ghir_A01G008460	normal	down	down	down	normal	down	down	down
Ghir_A01G008470	normal	up	up	up	normal	up	up	normal
Ghir_A01G008500	normal	normal	normal	normal	normal	normal	up	normal
Ghir_A01G008510	normal	normal	normal	normal	normal	normal	down	normal
Ghir_A01G008520	normal	up	up	up	normal	up	up	normal
Ghir_A01G008530	normal	down	down	down	normal	down	down	down
Ghir_A01G008580	normal	down	normal	normal	normal	normal	normal	down
Ghir_A01G008590	normal	normal	normal	normal	normal	normal	down	normal
Ghir_A01G008600	normal	down	down	down	normal	normal	down	down
Ghir_A01G008620	normal	normal	up	normal	normal	normal	normal	normal
Ghir_A01G008630	normal	normal	down	normal	normal	down	down	normal
Ghir_A01G008690	down	normal	normal	down	normal	normal	normal	normal
Ghir_A01G008820	normal	normal	down	down	normal	normal	down	normal
Ghir_A01G008840	normal	normal	down	down	normal	normal	normal	normal
Ghir_A01G008850	normal	normal	down	normal	normal	normal	down	normal
Ghir_A01G008860	normal	normal	normal	up	normal	up	normal	normal
Ghir_A01G008880	normal	normal	down	down	normal	normal	down	down
Ghir_A01G008890	normal	normal	normal	down	normal	normal	down	normal
Ghir_A01G008910	normal	normal	up	up	normal	normal	up	normal
Ghir_A01G008930	normal	normal	normal	up	normal	normal	normal	up
Ghir_A01G008940	normal	normal	normal	up	normal	normal	normal	up
Ghir_A01G008950	normal	normal	down	normal	normal	normal	down	normal
Ghir_A01G009030	normal	normal	normal	up	normal	normal	normal	normal
Ghir_A01G009040	normal	up	up	up	normal	normal	up	up
Ghir_A01G009050	normal	normal	normal	normal	normal	normal	down	down
Ghir_A01G009130	normal	normal	normal	up	normal	normal	normal	normal
Ghir_A01G009140	normal	down	down	down	normal	down	down	down
Ghir_A01G009160	normal	normal	normal	down	normal	normal	down	normal
Ghir_A01G009200	normal	normal	normal	normal	normal	normal	down	normal
Ghir_A01G009210	normal	down	down	down	normal	down	down	normal
Ghir_A01G009230	normal	normal	down	down	normal	normal	down	normal
Ghir_A01G009260	normal	normal	down	down	normal	normal	down	normal
Ghir_A01G009270	normal	up	up	normal	normal	normal	up	normal
Ghir_A01G009280	up	normal	normal	normal	normal	normal	normal	normal
Ghir_A01G009300	normal	down	down	down	normal	down	down	normal
Ghir_A01G009360	normal	normal	normal	normal	normal	normal	normal	down
Ghir_A01G009370	normal	normal	down	down	normal	down	down	down
Ghir_A01G009380	normal	normal	normal	down	normal	normal	normal	normal
Ghir_A01G009400	normal	normal	normal	normal	normal	normal	down	normal
Ghir_A01G009430	normal	normal	down	down	normal	down	down	normal
Ghir_A01G009470	normal	normal	normal	normal	normal	normal	down	normal
Ghir_A01G009550	normal	normal	normal	normal	normal	normal	normal	up
Ghir_A01G009600	normal	normal	down	down	normal	normal	down	down
Ghir_A01G009630	normal	normal	normal	normal	normal	normal	up	normal
Ghir_A01G009640	normal	down	down	down	down	down	down	down
Ghir_A01G009660	normal	normal	normal	normal	normal	normal	up	normal
Ghir_A01G009680	normal	normal	down	up	normal	normal	down	up
Ghir_A01G009700	normal	normal	up	normal	normal	normal	normal	normal
Ghir_A01G009720	normal	normal	normal	down	normal	normal	normal	normal
Ghir_A01G009730	normal	up	up	up	normal	up	up	normal
Ghir_A01G009740	normal	up	up	up	normal	up	up	normal
Ghir_A01G009750	normal	normal	up	up	normal	normal	normal	up
Ghir_A01G009800	normal	normal	normal	down	normal	normal	down	normal
Ghir_A01G009870	normal	down	down	down	normal	normal	down	normal
Ghir_A01G009910	normal	normal	up	normal	normal	normal	up	down
Ghir_A01G009970	normal	normal	normal	normal	normal	up	up	normal
Ghir_A01G009980	normal	down	down	down	normal	down	down	down
Ghir_A01G009990	normal	down	down	down	normal	normal	down	normal
Ghir_A01G010030	normal	up	up	normal	normal	normal	up	normal
Ghir_A01G010040	normal	normal	down	down	normal	normal	normal	normal
Ghir_A01G010070	normal	down	down	down	down	down	down	down
Ghir_A01G010080	normal	normal	normal	normal	normal	normal	down	normal
Ghir_A01G010090	normal	normal	up	normal	normal	normal	normal	normal
Ghir_A01G010140	normal	down	down	down	normal	normal	down	down
Ghir_A01G010160	normal	down	down	down	down	down	down	normal
Ghir_A01G010180	normal	up	up	normal	normal	up	up	normal
Ghir_A01G010210	normal	normal	normal	down	normal	normal	normal	normal
Ghir_A01G010220	normal	down	down	down	normal	down	down	down
Ghir_A01G010250	normal	normal	normal	down	normal	normal	normal	normal
Ghir_A01G010270	normal	normal	normal	normal	normal	up	normal	down
Ghir_A01G010280	normal	normal	normal	down	normal	normal	down	normal
Ghir_A01G010300	normal	normal	normal	down	normal	normal	down	normal
Ghir_A01G010310	normal	normal	down	down	down	normal	down	normal
Ghir_A01G010320	normal	normal	normal	up	normal	normal	normal	normal
Ghir_A01G010340	normal	normal	up	normal	normal	normal	normal	normal
Ghir_A01G010360	normal	normal	normal	up	normal	normal	normal	normal
Ghir_A01G010410	normal	normal	up	up	normal	normal	up	normal
Ghir_A01G010450	normal	normal	up	normal	normal	normal	normal	normal
Ghir_A01G010460	normal	normal	normal	down	normal	normal	normal	down
Ghir_A01G010470	down	normal	normal	normal	normal	normal	normal	normal
Ghir_A01G010480	normal	normal	up	normal	normal	normal	up	normal
Ghir_A01G010490	normal	normal	normal	down	normal	normal	normal	down
Ghir_A01G010500	normal	down	down	down	normal	down	down	down
Ghir_A01G010520	normal	down	normal	normal	normal	normal	normal	down
Ghir_A01G010530	normal	normal	normal	normal	normal	normal	down	normal
Ghir_A01G010550	normal	normal	up	normal	normal	normal	normal	down
Ghir_A01G010560	up	normal	normal	normal	normal	normal	normal	down
Ghir_A01G010570	normal	down	down	down	normal	down	down	normal
Ghir_A01G010680	normal	normal	normal	up	normal	normal	normal	normal
Ghir_A01G010690	normal	up	up	normal	normal	normal	up	normal
Ghir_A01G010720	normal	down	down	down	normal	down	down	down
Ghir_A01G010740	normal	normal	normal	normal	normal	up	normal	normal
Ghir_A01G010780	normal	normal	normal	up	normal	normal	normal	up
Ghir_A01G010790	down	up	normal	down	normal	normal	normal	normal
Ghir_A01G010800	normal	normal	up	up	normal	normal	up	up
Ghir_A01G010880	normal	normal	down	down	normal	normal	down	normal
Ghir_A01G010910	normal	down	down	down	normal	down	down	down
Ghir_A01G010940	down	down	down	down	normal	down	down	down
Ghir_A01G010960	normal	up	up	up	normal	up	up	up
Ghir_A01G010980	normal	down	down	down	normal	normal	down	down
Ghir_A01G011020	normal	down	down	down	normal	normal	down	normal
Ghir_A01G011050	normal	normal	normal	up	normal	normal	normal	normal
Ghir_A01G011090	normal	normal	up	normal	normal	normal	up	normal
Ghir_A01G011100	normal	normal	normal	normal	normal	normal	down	normal
Ghir_A01G011110	normal	normal	down	normal	normal	normal	normal	down
Ghir_A01G011150	normal	down	normal	normal	down	down	down	down
Ghir_A01G011170	normal	down	down	normal	normal	normal	down	down
Ghir_A01G011220	normal	normal	normal	normal	normal	normal	down	normal
Ghir_A01G011250	normal	normal	down	down	normal	normal	down	down
Ghir_A01G011310	normal	normal	normal	down	normal	normal	normal	normal
Ghir_A01G011330	normal	normal	up	up	normal	normal	up	normal
Ghir_A01G011370	normal	down	normal	normal	normal	normal	down	normal
Ghir_A01G011390	normal	normal	up	normal	normal	normal	normal	normal
Ghir_A01G011410	normal	up	up	up	normal	up	up	normal
Ghir_A01G011460	normal	normal	up	normal	normal	normal	up	normal
Ghir_A01G011470	normal	normal	up	normal	normal	normal	normal	normal
Ghir_A01G011480	normal	normal	up	normal	normal	normal	up	down
Ghir_A01G011530	normal	normal	normal	up	normal	normal	normal	normal
Ghir_A01G011570	normal	normal	down	normal	normal	normal	down	normal
Ghir_A01G011580	normal	down	down	down	normal	down	down	normal
Ghir_A01G011610	normal	normal	normal	up	normal	normal	up	normal
Ghir_A01G011630	up	normal	up	up	normal	normal	up	normal
Ghir_A01G011650	normal	down	down	normal	normal	normal	down	normal
Ghir_A01G011670	normal	normal	down	down	normal	normal	down	down
Ghir_A01G011680	normal	normal	up	normal	normal	normal	normal	normal
Ghir_A01G011690	normal	normal	up	up	normal	normal	up	normal
Ghir_A01G011710	normal	normal	normal	up	normal	normal	normal	up
Ghir_A01G011750	normal	normal	normal	down	normal	normal	down	normal
Ghir_A01G011760	normal	up	up	up	normal	up	up	normal
Ghir_A01G011770	normal	normal	normal	normal	normal	up	normal	normal
Ghir_A01G011780	normal	normal	up	up	normal	normal	up	up
Ghir_A01G011850	normal	normal	normal	down	normal	normal	down	normal
Ghir_A01G011900	normal	down	down	down	normal	normal	down	down
Ghir_A01G011950	down	down	down	normal	down	down	down	normal
Ghir_A01G012000	normal	normal	down	down	normal	normal	down	normal
Ghir_A01G012010	normal	down	down	normal	normal	normal	down	normal
Ghir_A01G012100	normal	normal	normal	normal	normal	normal	normal	down
Ghir_A01G012160	normal	normal	normal	up	normal	normal	normal	normal
Ghir_A01G012190	normal	normal	down	normal	normal	normal	down	normal
Ghir_A01G012210	normal	normal	up	normal	normal	normal	normal	normal
Ghir_A01G012220	normal	normal	up	normal	normal	normal	up	normal
Ghir_A01G012250	up	up	up	normal	normal	normal	normal	normal
Ghir_A01G012270	normal	normal	normal	normal	normal	normal	normal	up
Ghir_A01G012290	normal	normal	up	normal	normal	normal	normal	normal
Ghir_A01G012300	normal	normal	up	normal	normal	normal	normal	normal
Ghir_A01G012320	normal	up	normal	normal	normal	normal	normal	normal
Ghir_A01G012350	normal	normal	down	normal	normal	normal	normal	normal
Ghir_A01G012360	normal	normal	normal	down	normal	normal	normal	normal
Ghir_A01G012370	normal	down	normal	down	normal	down	down	down
Ghir_A01G012400	normal	up	normal	up	normal	up	normal	normal
Ghir_A01G012500	normal	normal	up	normal	normal	normal	normal	normal
Ghir_A01G012520	normal	normal	normal	up	normal	normal	normal	normal
Ghir_A01G012600	normal	normal	normal	up	normal	normal	normal	normal
Ghir_A01G012620	normal	down	normal	down	normal	down	down	normal
Ghir_A01G012650	normal	normal	down	normal	normal	normal	down	normal
Ghir_A01G012680	down	down	down	down	normal	down	down	down
Ghir_A01G012710	normal	up	up	up	normal	up	up	up
Ghir_A01G012720	normal	normal	normal	down	normal	normal	down	down
Ghir_A01G012730	normal	down	down	down	normal	down	down	down
Ghir_A01G012750	normal	normal	normal	up	normal	normal	normal	normal
Ghir_A01G012840	normal	normal	up	normal	normal	normal	up	normal
Ghir_A01G012860	down	normal	normal	normal	normal	normal	normal	normal
Ghir_A01G012870	normal	normal	up	up	normal	normal	normal	normal
Ghir_A01G012910	normal	normal	normal	normal	normal	up	normal	normal
Ghir_A01G012920	normal	normal	down	normal	normal	normal	normal	normal
Ghir_A01G012940	normal	normal	up	normal	normal	normal	up	normal
Ghir_A01G012970	normal	normal	down	down	normal	down	down	normal
Ghir_A01G013000	normal	down	normal	normal	normal	normal	down	down
Ghir_A01G013010	normal	down	up	down	normal	normal	normal	normal
Ghir_A01G013030	normal	down	down	down	normal	normal	normal	normal
Ghir_A01G013060	normal	down	down	down	normal	down	down	down
Ghir_A01G013080	normal	normal	down	down	normal	normal	down	down
Ghir_A01G013120	normal	normal	down	down	normal	normal	down	down
Ghir_A01G013160	normal	normal	up	normal	normal	normal	up	normal
Ghir_A01G013180	normal	normal	normal	normal	normal	normal	normal	down
Ghir_A01G013240	normal	normal	down	normal	normal	normal	down	normal
Ghir_A01G013330	normal	normal	up	normal	normal	normal	normal	normal
Ghir_A01G013340	normal	normal	down	down	normal	normal	down	normal
Ghir_A01G013350	normal	normal	normal	normal	normal	normal	normal	down
Ghir_A01G013360	normal	normal	normal	down	normal	normal	normal	down
Ghir_A01G013370	normal	normal	up	up	normal	normal	up	up
Ghir_A01G013380	normal	down	down	down	normal	down	down	down
Ghir_A01G013430	normal	normal	normal	down	normal	normal	normal	normal
Ghir_A01G013470	up	normal	normal	down	up	normal	up	down
Ghir_A01G013590	normal	normal	down	normal	normal	down	down	normal
Ghir_A01G013600	normal	down	down	down	normal	down	down	normal
Ghir_A01G013640	normal	normal	up	up	normal	normal	up	normal
Ghir_A01G013660	normal	down	normal	down	normal	normal	normal	normal
Ghir_A01G013670	normal	up	up	up	normal	up	up	up
Ghir_A01G013680	normal	down	down	down	normal	normal	down	normal
Ghir_A01G013770	normal	normal	normal	down	normal	normal	normal	down
Ghir_A01G013820	normal	up	up	up	normal	normal	up	up
Ghir_A01G013870	normal	normal	normal	up	normal	normal	normal	up
Ghir_A01G013890	normal	normal	down	normal	normal	normal	down	normal
Ghir_A01G013950	normal	normal	down	normal	normal	normal	down	normal
Ghir_A01G013960	normal	normal	down	down	normal	normal	normal	normal
Ghir_A01G013990	up	normal	normal	normal	normal	up	up	normal
Ghir_A01G014020	normal	down	normal	down	normal	normal	normal	normal
Ghir_A01G014030	normal	down	down	down	normal	normal	down	down
Ghir_A01G014060	up	up	normal	normal	normal	up	normal	down
Ghir_A01G014070	normal	normal	down	down	normal	normal	down	down
Ghir_A01G014110	normal	normal	normal	normal	normal	normal	normal	down
Ghir_A01G014130	normal	down	down	down	up	normal	normal	down
Ghir_A01G014190	normal	normal	normal	normal	normal	normal	up	normal
Ghir_A01G014200	normal	down	down	down	normal	normal	down	down
Ghir_A01G014210	normal	down	normal	down	normal	normal	normal	down
Ghir_A01G014240	up	normal	down	down	normal	normal	down	down
Ghir_A01G014250	normal	normal	up	up	normal	normal	normal	down
Ghir_A01G014270	normal	normal	normal	down	normal	normal	normal	normal
Ghir_A01G014340	normal	down	normal	down	normal	normal	down	normal
Ghir_A01G014350	normal	down	normal	down	normal	normal	down	down
Ghir_A01G014360	normal	normal	up	up	normal	normal	up	normal
Ghir_A01G014400	normal	normal	normal	normal	normal	normal	up	normal
Ghir_A01G014480	normal	normal	down	down	normal	normal	down	normal
Ghir_A01G014520	up	up	up	normal	up	up	up	normal
Ghir_A01G014670	normal	down	down	down	normal	down	down	down
Ghir_A01G014680	normal	down	down	down	normal	down	down	normal
Ghir_A01G014690	normal	normal	normal	normal	normal	normal	down	normal
Ghir_A01G014730	up	normal	up	normal	normal	normal	normal	normal
Ghir_A01G014740	up	normal	normal	normal	up	normal	normal	normal
Ghir_A01G014750	normal	normal	up	normal	normal	normal	up	normal
Ghir_A01G014770	normal	normal	down	normal	normal	normal	down	normal
Ghir_A01G014780	normal	up	up	up	normal	normal	up	normal
Ghir_A01G014800	normal	up	up	up	normal	up	up	normal
Ghir_A01G014820	normal	normal	up	normal	normal	normal	up	normal
Ghir_A01G014840	normal	up	up	up	normal	up	up	up
Ghir_A01G014850	normal	normal	up	normal	normal	normal	up	normal
Ghir_A01G014860	normal	down	down	down	normal	down	down	normal
Ghir_A01G014880	normal	normal	down	down	normal	normal	down	normal
Ghir_A01G014890	normal	normal	normal	up	normal	normal	normal	normal
Ghir_A01G014920	normal	up	up	normal	normal	normal	normal	up
Ghir_A01G014940	normal	down	down	down	normal	down	down	down
Ghir_A01G014960	normal	down	down	down	normal	down	down	normal
Ghir_A01G014990	normal	normal	down	normal	normal	down	down	normal
Ghir_A01G015000	normal	normal	down	down	normal	normal	down	down
Ghir_A01G015030	normal	down	down	down	normal	down	down	normal
Ghir_A01G015120	normal	down	down	normal	normal	down	down	normal
Ghir_A01G015130	normal	normal	normal	normal	normal	normal	up	normal
Ghir_A01G015150	up	normal	normal	normal	normal	up	normal	normal
Ghir_A01G015180	normal	up	up	up	normal	up	up	normal
Ghir_A01G015190	normal	normal	down	down	normal	normal	down	normal
Ghir_A01G015220	normal	normal	up	normal	normal	normal	normal	normal
Ghir_A01G015260	normal	normal	up	normal	normal	normal	normal	normal
Ghir_A01G015290	normal	normal	normal	normal	normal	normal	normal	up
Ghir_A01G015330	normal	normal	up	normal	normal	normal	normal	normal
Ghir_A01G015380	normal	normal	up	up	normal	normal	up	up
Ghir_A01G015410	normal	normal	down	normal	normal	normal	down	normal
Ghir_A01G015540	normal	normal	normal	down	normal	normal	normal	normal
Ghir_A01G015560	normal	normal	normal	down	normal	normal	normal	normal
Ghir_A01G015570	normal	up	up	up	normal	normal	up	normal
Ghir_A01G015700	normal	down	normal	normal	normal	normal	normal	normal
Ghir_A01G015710	normal	down	down	down	normal	down	down	down
Ghir_A01G015720	normal	normal	up	up	normal	normal	up	normal
Ghir_A01G015730	normal	normal	down	normal	normal	down	down	normal
Ghir_A01G015810	down	down	down	down	normal	normal	down	down
Ghir_A01G015840	normal	down	down	down	normal	normal	down	normal
Ghir_A01G015850	normal	normal	down	normal	normal	normal	normal	normal
Ghir_A01G015870	normal	down	down	normal	normal	normal	down	normal
Ghir_A01G015890	up	up	normal	normal	up	up	normal	normal
Ghir_A01G015910	normal	normal	down	down	normal	normal	down	down
Ghir_A01G015920	normal	normal	down	normal	normal	normal	down	normal
Ghir_A01G015930	normal	down	normal	down	normal	normal	normal	normal
Ghir_A01G015950	normal	normal	down	down	normal	normal	down	normal
Ghir_A01G015980	normal	normal	normal	down	normal	normal	normal	normal
Ghir_A01G015990	normal	down	down	normal	normal	down	down	up
Ghir_A01G016000	normal	normal	down	normal	normal	normal	down	normal
Ghir_A01G016010	down	down	down	normal	normal	down	down	normal
Ghir_A01G016020	normal	down	down	down	normal	down	down	down
Ghir_A01G016060	normal	normal	up	up	normal	normal	up	normal
Ghir_A01G016080	normal	normal	up	normal	normal	normal	up	normal
Ghir_A01G016090	normal	normal	up	normal	normal	normal	normal	normal
Ghir_A01G016110	normal	normal	normal	normal	normal	up	normal	normal
Ghir_A01G016120	up	up	up	normal	normal	up	up	normal
Ghir_A01G016140	up	normal	normal	normal	up	up	normal	normal
Ghir_A01G016150	normal	normal	down	down	normal	normal	down	normal
Ghir_A01G016170	normal	normal	normal	normal	normal	down	down	normal
Ghir_A01G016180	normal	normal	down	down	normal	normal	down	down
Ghir_A01G016200	normal	normal	up	normal	normal	normal	up	normal
Ghir_A01G016220	normal	normal	normal	down	normal	normal	normal	normal
Ghir_A01G016270	normal	normal	down	down	normal	down	down	normal
Ghir_A01G016290	normal	normal	normal	normal	normal	normal	normal	up
Ghir_A01G016300	normal	normal	up	normal	normal	normal	normal	normal
Ghir_A01G016310	normal	down	normal	down	normal	normal	normal	down
Ghir_A01G016380	normal	normal	normal	down	normal	normal	normal	normal
Ghir_A01G016390	normal	normal	down	down	normal	normal	down	down
Ghir_A01G016430	normal	down	down	normal	normal	down	down	normal
Ghir_A01G016470	normal	normal	down	down	normal	normal	down	down
Ghir_A01G016490	normal	down	down	down	normal	normal	down	down
Ghir_A01G016500	normal	down	down	down	normal	normal	down	down
Ghir_A01G016520	normal	normal	normal	down	normal	normal	up	down
Ghir_A01G016540	normal	down	normal	normal	normal	normal	normal	normal
Ghir_A01G016550	normal	down	normal	normal	normal	normal	up	normal
Ghir_A01G016640	normal	normal	down	normal	normal	normal	down	down
Ghir_A01G016650	normal	normal	normal	down	normal	normal	up	down
Ghir_A01G016670	normal	normal	up	up	normal	normal	up	normal
Ghir_A01G016700	normal	normal	normal	normal	normal	normal	normal	down
Ghir_A01G016710	normal	down	normal	down	normal	down	down	normal
Ghir_A01G016720	normal	down	normal	down	normal	normal	normal	down
Ghir_A01G016780	up	normal	normal	normal	normal	normal	normal	normal
Ghir_A01G016850	normal	normal	normal	normal	normal	normal	down	normal
Ghir_A01G016870	normal	normal	down	normal	normal	normal	down	normal
Ghir_A01G016890	normal	normal	normal	up	normal	normal	normal	normal
Ghir_A01G016940	normal	normal	up	normal	normal	normal	normal	normal
Ghir_A01G016960	normal	normal	down	down	normal	normal	down	down
Ghir_A01G016980	normal	down	down	down	normal	down	down	down
Ghir_A01G017010	normal	normal	normal	down	normal	normal	normal	normal
Ghir_A01G017020	normal	normal	normal	up	normal	normal	normal	normal
Ghir_A01G017060	normal	normal	down	down	normal	down	down	normal
Ghir_A01G017130	normal	normal	normal	normal	normal	normal	down	normal
Ghir_A01G017210	normal	normal	down	normal	normal	normal	down	normal
Ghir_A01G017230	normal	up	normal	up	normal	up	up	normal
Ghir_A01G017240	normal	normal	down	normal	normal	normal	down	up
Ghir_A01G017270	normal	normal	up	normal	normal	normal	normal	normal
Ghir_A01G017280	normal	down	down	down	normal	normal	down	normal
Ghir_A01G017340	normal	down	normal	normal	normal	normal	normal	normal
Ghir_A01G017370	normal	normal	down	normal	normal	normal	down	normal
Ghir_A01G017400	normal	up	normal	normal	normal	normal	normal	normal
Ghir_A01G017410	normal	normal	normal	normal	down	normal	normal	normal
Ghir_A01G017420	normal	down	down	down	normal	down	down	normal
Ghir_A01G017430	normal	down	down	down	normal	normal	down	normal
Ghir_A01G017460	normal	down	down	down	normal	down	down	normal
Ghir_A01G017480	normal	normal	up	normal	normal	normal	up	normal
Ghir_A01G017520	normal	normal	down	normal	normal	normal	normal	up
Ghir_A01G017580	normal	normal	normal	down	normal	normal	normal	down
Ghir_A01G017690	normal	normal	normal	up	normal	normal	up	normal
Ghir_A01G017700	normal	down	down	down	normal	down	down	normal
Ghir_A01G017740	up	normal	normal	normal	up	up	up	normal
Ghir_A01G017750	normal	down	down	down	normal	down	down	down
Ghir_A01G017790	normal	normal	down	down	normal	normal	down	normal
Ghir_A01G017830	normal	normal	up	up	normal	up	up	normal
Ghir_A01G017860	normal	normal	down	up	normal	normal	down	up
Ghir_A01G017870	normal	normal	down	down	normal	down	down	normal
Ghir_A01G017880	normal	normal	normal	normal	normal	normal	up	normal
Ghir_A01G017890	normal	up	up	up	normal	normal	up	up
Ghir_A01G017910	normal	down	down	down	normal	down	down	normal
Ghir_A01G017920	normal	normal	normal	normal	normal	down	normal	normal
Ghir_A01G017950	normal	down	down	down	normal	down	down	normal
Ghir_A01G017960	normal	normal	down	normal	normal	normal	down	normal
Ghir_A01G017990	normal	down	down	normal	normal	down	down	down
Ghir_A01G018000	normal	normal	up	normal	normal	normal	up	normal
Ghir_A01G018010	up	up	up	up	normal	up	up	normal
Ghir_A01G018040	normal	normal	up	normal	normal	normal	normal	normal
Ghir_A01G018060	normal	normal	normal	normal	normal	normal	normal	up
Ghir_A01G018080	normal	normal	up	normal	normal	normal	up	normal
Ghir_A01G018110	normal	down	normal	down	down	normal	normal	down
Ghir_A01G018120	normal	down	normal	normal	normal	normal	normal	normal
Ghir_A01G018180	normal	normal	normal	down	normal	normal	down	normal
Ghir_A01G018190	normal	normal	down	normal	normal	normal	down	down
Ghir_A01G018200	normal	normal	normal	normal	normal	down	down	down
Ghir_A01G018210	normal	down	down	down	normal	down	down	down
Ghir_A01G018230	normal	normal	down	down	normal	normal	down	normal
Ghir_A01G018290	normal	normal	normal	up	normal	normal	normal	normal
Ghir_A01G018300	normal	normal	normal	normal	normal	normal	down	normal
Ghir_A01G018310	normal	normal	up	up	normal	up	up	up
Ghir_A01G018320	down	up	up	normal	down	normal	up	normal
Ghir_A01G018330	normal	up	up	normal	normal	up	up	normal
Ghir_A01G018350	down	down	down	down	normal	down	down	down
Ghir_A01G018380	up	normal	up	normal	normal	up	up	down
Ghir_A01G018390	up	up	up	up	normal	up	up	up
Ghir_A01G018400	normal	normal	up	normal	normal	normal	normal	normal
Ghir_A01G018460	normal	normal	down	normal	normal	normal	normal	normal
Ghir_A01G018490	normal	normal	normal	down	normal	normal	down	normal
Ghir_A01G018500	normal	normal	normal	down	normal	normal	normal	down
Ghir_A01G018520	normal	normal	down	normal	normal	normal	normal	normal
Ghir_A01G018550	normal	normal	down	normal	normal	normal	down	normal
Ghir_A01G018610	normal	normal	normal	normal	normal	normal	down	normal
Ghir_A01G018630	normal	normal	normal	up	normal	normal	normal	normal
Ghir_A01G018640	normal	down	down	down	normal	normal	down	normal
Ghir_A01G018650	normal	normal	down	normal	normal	normal	normal	normal
Ghir_A01G018670	normal	normal	normal	normal	normal	normal	down	normal
Ghir_A01G018680	down	normal	up	normal	normal	normal	up	down
Ghir_A01G018710	normal	normal	down	normal	normal	normal	down	normal
Ghir_A01G018750	normal	normal	up	normal	normal	normal	up	normal
Ghir_A01G018760	normal	normal	normal	down	normal	normal	down	normal
Ghir_A01G018820	normal	down	down	normal	normal	normal	down	normal
Ghir_A01G018830	normal	up	up	normal	normal	up	up	normal
Ghir_A01G018870	normal	normal	normal	up	normal	normal	normal	normal
Ghir_A01G018910	normal	normal	normal	up	normal	normal	normal	up
Ghir_A01G018920	normal	down	down	normal	normal	down	down	normal
Ghir_A01G018930	normal	normal	normal	down	normal	normal	normal	normal
Ghir_A01G018950	normal	normal	normal	normal	normal	down	normal	normal
Ghir_A01G018990	normal	normal	up	normal	normal	normal	up	normal
Ghir_A01G019010	normal	normal	normal	down	normal	normal	normal	down
Ghir_A01G019050	normal	down	normal	down	normal	down	down	down
Ghir_A01G019090	normal	down	normal	normal	normal	normal	normal	normal
Ghir_A01G019100	normal	normal	down	normal	normal	normal	down	normal
Ghir_A01G019120	down	down	down	normal	normal	down	down	down
Ghir_A01G019130	normal	up	up	normal	normal	up	up	down
Ghir_A01G019140	normal	normal	up	normal	normal	normal	normal	normal
Ghir_A01G019150	normal	normal	normal	normal	normal	down	down	normal
Ghir_A01G019170	normal	normal	normal	normal	normal	normal	normal	up
Ghir_A01G019280	normal	normal	normal	normal	normal	normal	down	down
Ghir_A01G019310	normal	normal	up	normal	normal	normal	up	normal
Ghir_A01G019320	normal	up	up	down	normal	up	up	normal
Ghir_A01G019330	normal	normal	normal	down	normal	normal	normal	normal
Ghir_A01G019340	normal	normal	up	normal	normal	normal	up	normal
Ghir_A01G019350	normal	normal	up	up	normal	normal	up	normal
Ghir_A01G019370	normal	normal	normal	down	normal	normal	normal	down
Ghir_A01G019450	down	normal	up	down	down	normal	normal	down
Ghir_A01G019460	down	up	up	normal	down	normal	normal	normal
Ghir_A01G019470	normal	normal	up	normal	normal	normal	up	normal
Ghir_A01G019480	normal	up	up	normal	normal	up	up	normal
Ghir_A01G019490	normal	normal	up	normal	normal	normal	up	normal
Ghir_A01G019500	normal	down	down	down	normal	down	down	down
Ghir_A01G019560	normal	normal	normal	down	normal	normal	normal	down
Ghir_A01G019570	normal	normal	normal	down	normal	normal	normal	down
Ghir_A01G019580	normal	normal	up	normal	normal	normal	up	normal
Ghir_A01G019620	normal	down	normal	normal	normal	down	down	normal
Ghir_A01G019630	down	down	down	down	normal	down	down	down
Ghir_A01G019650	normal	normal	down	normal	normal	normal	down	normal
Ghir_A01G019670	normal	down	down	down	normal	down	down	down
Ghir_A01G019680	normal	normal	up	up	normal	up	up	normal
Ghir_A01G019690	normal	normal	up	up	normal	up	up	normal
Ghir_A01G019740	normal	normal	down	down	normal	normal	down	normal
Ghir_A01G019750	normal	down	normal	down	down	down	normal	normal
Ghir_A01G019770	normal	normal	up	up	normal	normal	up	normal
Ghir_A01G019790	normal	normal	normal	up	normal	up	up	up
Ghir_A01G019820	normal	normal	normal	up	normal	normal	normal	up
Ghir_A01G019830	normal	down	normal	normal	normal	normal	down	normal
Ghir_A01G019840	normal	normal	normal	normal	normal	normal	down	normal
Ghir_A01G019850	normal	normal	normal	down	normal	normal	down	normal
Ghir_A01G019900	normal	normal	normal	down	normal	normal	normal	normal
Ghir_A01G019910	normal	normal	normal	normal	normal	normal	down	normal
Ghir_A01G019930	normal	normal	up	up	normal	normal	normal	normal
Ghir_A01G019960	normal	normal	normal	normal	normal	normal	down	down
Ghir_A01G019970	normal	normal	up	normal	normal	normal	normal	normal
Ghir_A01G019980	normal	normal	down	down	normal	normal	down	normal
Ghir_A01G019990	normal	normal	normal	normal	normal	normal	normal	up
Ghir_A01G020020	normal	normal	normal	down	normal	normal	normal	down
Ghir_A01G020030	down	normal	normal	down	normal	normal	normal	down
Ghir_A01G020070	normal	normal	up	normal	normal	normal	normal	normal
Ghir_A01G020090	normal	normal	normal	normal	normal	normal	down	normal
Ghir_A01G020100	normal	normal	down	down	down	down	down	down
Ghir_A01G020110	normal	normal	normal	normal	normal	up	normal	normal
Ghir_A01G020130	normal	down	down	down	normal	normal	down	down
Ghir_A01G020150	normal	down	down	down	normal	down	down	normal
Ghir_A01G020160	normal	normal	up	up	normal	normal	up	up
Ghir_A01G020220	normal	down	down	down	down	down	down	down
Ghir_A01G020230	normal	normal	normal	normal	normal	normal	down	normal
Ghir_A01G020240	normal	down	down	down	normal	down	down	normal
Ghir_A01G020250	normal	down	normal	normal	normal	normal	down	normal
Ghir_A01G020330	up	normal	up	normal	normal	up	normal	normal
Ghir_A01G020350	up	up	up	normal	up	up	up	normal
Ghir_A01G020370	normal	normal	normal	up	normal	normal	normal	normal
Ghir_A01G020380	normal	normal	normal	normal	normal	down	normal	normal
Ghir_A01G020420	normal	normal	down	down	normal	normal	down	normal
Ghir_A01G020430	normal	down	down	down	normal	down	down	down
Ghir_A01G020460	normal	normal	normal	normal	normal	normal	down	normal
Ghir_A01G020490	normal	down	normal	normal	normal	down	down	normal
Ghir_A01G020500	normal	down	down	down	normal	normal	down	normal
Ghir_A01G020510	normal	down	down	down	normal	down	down	normal
Ghir_A01G020530	normal	normal	down	normal	normal	normal	down	normal
Ghir_A01G020540	normal	normal	normal	normal	normal	normal	down	normal
Ghir_A01G020570	normal	down	down	down	normal	down	down	normal
Ghir_A01G020640	normal	normal	down	normal	normal	normal	down	normal
Ghir_A01G020670	normal	down	down	down	normal	down	down	down
Ghir_A01G020680	normal	down	down	down	normal	down	down	down
Ghir_A01G020720	normal	down	down	down	normal	down	down	normal
Ghir_A01G020730	normal	normal	normal	normal	normal	normal	down	normal
Ghir_A01G020800	normal	down	down	down	normal	normal	down	down
Ghir_A01G020830	normal	normal	down	down	normal	normal	down	normal
Ghir_A01G020840	down	down	down	down	normal	down	down	down
Ghir_A01G020850	normal	up	up	up	normal	normal	normal	normal
Ghir_A01G020880	normal	normal	down	normal	normal	normal	down	normal
Ghir_A01G020890	normal	normal	up	normal	normal	normal	normal	normal
Ghir_A01G020920	normal	normal	down	normal	normal	normal	down	up
Ghir_A01G020930	normal	normal	up	up	normal	normal	normal	normal
Ghir_A01G020940	normal	normal	normal	up	normal	normal	normal	normal
Ghir_A01G020970	normal	normal	normal	normal	normal	down	normal	normal
Ghir_A01G021000	down	up	up	up	down	normal	up	normal
Ghir_A01G021020	normal	normal	normal	normal	normal	normal	down	normal
Ghir_A01G021030	normal	normal	normal	normal	normal	normal	normal	down
Ghir_A01G021040	normal	up	up	up	normal	normal	up	normal
Ghir_A01G021050	normal	normal	up	normal	normal	normal	normal	normal
Ghir_A01G021060	normal	normal	normal	normal	normal	normal	down	normal
Ghir_A01G021070	normal	normal	normal	up	normal	normal	normal	up
Ghir_A01G021110	normal	normal	normal	normal	normal	normal	down	down
Ghir_A01G021120	normal	normal	down	down	normal	normal	down	normal
Ghir_A01G021160	normal	normal	up	normal	normal	normal	up	normal
Ghir_A01G021200	normal	normal	up	up	normal	normal	up	normal
Ghir_A01G021240	normal	normal	normal	up	normal	normal	normal	up
Ghir_A01G021350	normal	down	down	normal	normal	down	down	down
Ghir_A01G021380	normal	normal	normal	up	normal	normal	normal	normal
Ghir_A01G021390	down	down	down	down	normal	down	down	down
Ghir_A01G021400	normal	normal	up	normal	normal	normal	normal	normal
Ghir_A01G021410	normal	normal	down	down	normal	normal	down	down
Ghir_A01G021420	normal	normal	up	normal	normal	normal	normal	normal
Ghir_A01G021430	normal	up	up	up	normal	up	up	up
Ghir_A01G021440	up	up	up	up	normal	up	up	up
Ghir_A01G021450	up	up	up	up	normal	up	up	up
Ghir_A01G021460	normal	normal	normal	up	normal	normal	up	normal
Ghir_A01G021490	normal	normal	down	down	normal	normal	normal	down
Ghir_A01G021510	normal	down	normal	down	normal	normal	normal	normal
Ghir_A01G021550	normal	up	up	up	normal	up	up	up
Ghir_A01G021560	normal	normal	normal	normal	normal	up	normal	normal
Ghir_A01G021580	normal	up	up	normal	normal	up	up	normal
Ghir_A01G021640	normal	normal	up	normal	normal	normal	up	normal
Ghir_A01G021650	normal	normal	normal	normal	normal	normal	up	normal
Ghir_A01G021670	normal	normal	normal	down	normal	normal	normal	normal
Ghir_A01G021680	normal	normal	down	down	normal	normal	down	normal
Ghir_A01G021690	normal	normal	normal	down	normal	normal	normal	normal
Ghir_A01G021700	normal	normal	up	normal	up	normal	up	normal
Ghir_A01G021710	normal	down	down	down	normal	down	down	down
Ghir_A01G021750	normal	up	normal	up	normal	up	up	normal
Ghir_A01G021800	normal	normal	normal	up	normal	normal	normal	up
Ghir_A01G021810	normal	normal	down	down	normal	normal	down	normal
Ghir_A01G021880	normal	down	down	down	down	normal	down	down
Ghir_A01G021920	normal	normal	normal	down	normal	normal	normal	normal
Ghir_A01G021930	normal	normal	down	normal	normal	normal	down	normal
Ghir_A01G021960	down	down	down	down	normal	down	down	up
Ghir_A01G021970	normal	normal	down	up	normal	normal	down	up
Ghir_A01G022010	normal	normal	normal	down	normal	normal	down	normal
Ghir_A01G022020	normal	normal	normal	normal	normal	normal	down	normal
Ghir_A01G022050	normal	normal	down	down	normal	normal	down	normal
Ghir_A01G022090	normal	normal	up	up	normal	normal	up	normal
Ghir_A01G022100	normal	normal	normal	normal	normal	normal	down	normal
Ghir_A01G022110	normal	down	down	down	normal	normal	down	down
Ghir_A01G022140	normal	normal	up	normal	normal	normal	normal	normal
Ghir_A01G022160	normal	normal	normal	down	normal	normal	down	down
Ghir_A01G022170	normal	up	up	up	normal	normal	normal	up
Ghir_A01G022180	normal	normal	up	normal	normal	normal	up	normal
Ghir_A01G022190	normal	normal	normal	down	normal	normal	normal	normal
Ghir_A01G022210	normal	normal	normal	down	normal	normal	down	normal
Ghir_A01G022230	normal	normal	down	normal	normal	normal	down	normal
Ghir_A01G022240	normal	normal	normal	down	normal	normal	normal	normal
Ghir_A01G022260	normal	normal	up	normal	normal	normal	up	normal
Ghir_A01G022270	normal	normal	up	normal	normal	normal	up	normal
Ghir_A01G022280	normal	normal	down	normal	normal	normal	normal	normal
Ghir_A01G022300	normal	normal	normal	normal	normal	normal	normal	down
Ghir_A01G022310	normal	normal	up	normal	normal	normal	normal	normal
Ghir_A01G022330	normal	normal	normal	normal	normal	normal	up	normal
Ghir_A01G022350	normal	down	down	down	normal	down	down	down
Ghir_A01G022400	normal	normal	up	normal	normal	normal	normal	normal
Ghir_A01G022410	normal	down	down	down	normal	down	down	normal
Ghir_A01G022420	normal	normal	down	normal	normal	normal	normal	normal
Ghir_A01G022440	normal	down	down	down	normal	normal	down	normal
Ghir_A01G022450	normal	normal	normal	normal	normal	normal	up	normal
Ghir_A01G022460	normal	normal	up	normal	normal	normal	normal	normal
Ghir_A01G022490	normal	down	down	normal	normal	normal	normal	normal
Ghir_A01G022500	normal	normal	normal	normal	normal	normal	up	normal
Ghir_A01G022520	normal	down	normal	normal	normal	normal	normal	normal
Ghir_A02G000090	normal	normal	down	normal	normal	normal	down	normal
Ghir_A02G000100	normal	down	down	down	normal	down	down	normal
Ghir_A02G000120	normal	normal	up	up	normal	normal	up	up
Ghir_A02G000150	normal	down	normal	down	normal	normal	normal	normal
Ghir_A02G000180	normal	normal	up	normal	normal	normal	normal	normal
Ghir_A02G000220	normal	normal	normal	up	normal	normal	up	up
Ghir_A02G000240	normal	down	down	down	normal	normal	down	down
Ghir_A02G000250	normal	normal	normal	down	normal	normal	normal	normal
Ghir_A02G000260	normal	normal	normal	normal	normal	normal	up	normal
Ghir_A02G000270	normal	normal	normal	down	normal	normal	normal	normal
Ghir_A02G000290	normal	normal	down	normal	normal	normal	down	normal
Ghir_A02G000330	normal	normal	normal	normal	normal	normal	up	normal
Ghir_A02G000350	normal	normal	down	down	normal	normal	down	normal
Ghir_A02G000360	normal	normal	normal	up	normal	normal	normal	normal
Ghir_A02G000420	normal	down	down	down	normal	down	down	down
Ghir_A02G000430	normal	up	normal	down	normal	normal	normal	normal
Ghir_A02G000450	normal	normal	normal	down	normal	normal	normal	normal
Ghir_A02G000490	down	down	down	normal	normal	down	down	normal
Ghir_A02G000500	normal	down	normal	down	normal	down	normal	normal
Ghir_A02G000510	normal	normal	normal	down	normal	normal	normal	normal
Ghir_A02G000560	normal	normal	normal	up	normal	normal	normal	normal
Ghir_A02G000590	down	down	down	down	down	down	down	down
Ghir_A02G000620	normal	normal	normal	down	normal	normal	normal	normal
Ghir_A02G000630	normal	normal	up	up	normal	normal	up	normal
Ghir_A02G000660	normal	normal	normal	down	normal	normal	normal	normal
Ghir_A02G000670	normal	up	up	normal	up	up	up	normal
Ghir_A02G000680	normal	normal	normal	normal	normal	normal	normal	down
Ghir_A02G000690	normal	normal	down	normal	normal	normal	normal	normal
Ghir_A02G000710	normal	normal	down	normal	normal	normal	down	normal
Ghir_A02G000780	normal	up	normal	normal	normal	normal	normal	up
Ghir_A02G000810	normal	normal	down	normal	normal	normal	down	normal
Ghir_A02G000820	normal	down	down	down	normal	down	down	normal
Ghir_A02G000830	normal	normal	down	normal	normal	normal	normal	normal
Ghir_A02G000840	normal	normal	normal	normal	normal	normal	down	normal
Ghir_A02G000860	normal	normal	down	normal	normal	normal	down	normal
Ghir_A02G000880	normal	normal	up	normal	normal	normal	up	normal
Ghir_A02G000970	normal	normal	up	down	normal	normal	normal	down
Ghir_A02G001000	normal	normal	normal	normal	down	normal	normal	normal
Ghir_A02G001030	normal	normal	up	up	normal	normal	up	normal
Ghir_A02G001040	normal	normal	up	normal	normal	normal	up	normal
Ghir_A02G001060	normal	down	down	down	normal	normal	normal	down
Ghir_A02G001070	normal	down	down	down	normal	down	down	down
Ghir_A02G001110	normal	normal	normal	down	normal	normal	normal	down
Ghir_A02G001140	normal	normal	up	up	normal	up	up	normal
Ghir_A02G001150	normal	normal	normal	up	normal	normal	up	normal
Ghir_A02G001190	normal	normal	down	normal	normal	normal	normal	normal
Ghir_A02G001220	normal	normal	normal	down	normal	normal	normal	down
Ghir_A02G001280	normal	normal	normal	normal	normal	normal	normal	down
Ghir_A02G001300	normal	normal	down	normal	normal	normal	normal	normal
Ghir_A02G001310	normal	down	normal	down	normal	normal	normal	down
Ghir_A02G001320	normal	normal	normal	normal	normal	normal	normal	up
Ghir_A02G001340	normal	normal	normal	up	normal	normal	normal	normal
Ghir_A02G001380	normal	normal	normal	up	normal	normal	normal	normal
Ghir_A02G001440	normal	normal	up	up	normal	normal	up	up
Ghir_A02G001470	down	normal	normal	down	normal	normal	normal	normal
Ghir_A02G001550	normal	down	down	normal	normal	normal	normal	down
Ghir_A02G001560	normal	normal	normal	down	normal	down	normal	normal
Ghir_A02G001590	normal	down	down	down	normal	normal	down	normal
Ghir_A02G001610	normal	normal	down	down	normal	normal	down	normal
Ghir_A02G001630	normal	down	normal	normal	normal	normal	normal	normal
Ghir_A02G001640	normal	normal	down	normal	normal	normal	down	normal
Ghir_A02G001690	normal	normal	up	normal	normal	normal	normal	normal
Ghir_A02G001710	normal	normal	normal	normal	normal	normal	down	normal
Ghir_A02G001720	normal	normal	normal	normal	normal	normal	down	normal
Ghir_A02G001780	normal	down	down	down	normal	normal	down	normal
Ghir_A02G001790	normal	normal	up	normal	normal	normal	up	normal
Ghir_A02G001820	normal	normal	down	down	normal	normal	normal	down
Ghir_A02G001860	normal	normal	down	down	normal	down	down	normal
Ghir_A02G001870	normal	normal	down	down	normal	down	down	normal
Ghir_A02G001880	down	down	down	down	down	down	down	down
Ghir_A02G001930	normal	normal	down	normal	normal	normal	normal	normal
Ghir_A02G002020	normal	down	down	down	normal	normal	down	down
Ghir_A02G002030	normal	down	down	down	normal	down	down	down
Ghir_A02G002060	normal	normal	normal	down	normal	normal	normal	down
Ghir_A02G002070	normal	down	down	down	normal	down	down	down
Ghir_A02G002090	normal	normal	normal	up	normal	normal	normal	normal
Ghir_A02G002100	normal	normal	up	normal	normal	up	up	normal
Ghir_A02G002140	normal	down	down	down	normal	down	down	normal
Ghir_A02G002160	normal	normal	down	normal	normal	normal	down	normal
Ghir_A02G002190	normal	down	down	down	normal	down	down	down
Ghir_A02G002220	normal	normal	down	normal	normal	normal	down	normal
Ghir_A02G002240	normal	up	up	up	up	normal	up	normal
Ghir_A02G002250	normal	normal	down	normal	normal	normal	down	normal
Ghir_A02G002260	normal	normal	down	down	normal	normal	normal	normal
Ghir_A02G002460	normal	normal	down	normal	normal	normal	normal	normal
Ghir_A02G002470	normal	normal	normal	up	normal	normal	normal	normal
Ghir_A02G002480	normal	normal	up	normal	normal	normal	up	normal
Ghir_A02G002490	normal	normal	down	down	normal	normal	down	normal
Ghir_A02G002510	normal	normal	up	up	normal	normal	up	normal
Ghir_A02G002640	normal	down	down	normal	normal	down	down	down
Ghir_A02G002650	normal	normal	normal	up	normal	normal	normal	up
Ghir_A02G002660	normal	normal	down	normal	normal	normal	normal	normal
Ghir_A02G002670	normal	normal	up	up	normal	normal	up	normal
Ghir_A02G002680	normal	normal	normal	normal	normal	normal	normal	down
Ghir_A02G002720	normal	normal	down	down	normal	normal	down	normal
Ghir_A02G002770	normal	up	up	up	normal	up	up	up
Ghir_A02G002780	normal	normal	normal	up	normal	normal	normal	normal
Ghir_A02G002790	normal	normal	down	normal	normal	down	down	normal
Ghir_A02G002800	normal	normal	up	normal	normal	up	normal	normal
Ghir_A02G002830	normal	down	down	down	normal	down	down	normal
Ghir_A02G002840	normal	normal	normal	up	normal	normal	down	up
Ghir_A02G002850	normal	down	up	down	normal	normal	normal	down
Ghir_A02G002860	normal	normal	up	up	normal	normal	normal	up
Ghir_A02G002870	normal	normal	up	up	normal	normal	up	normal
Ghir_A02G002880	normal	normal	up	normal	normal	normal	up	up
Ghir_A02G002890	normal	down	down	down	normal	normal	down	normal
Ghir_A02G002900	normal	down	up	up	normal	normal	up	up
Ghir_A02G002940	normal	normal	down	normal	normal	normal	down	normal
Ghir_A02G002990	normal	normal	down	down	normal	normal	down	normal
Ghir_A02G003010	normal	normal	down	normal	normal	normal	down	normal
Ghir_A02G003020	normal	normal	down	normal	normal	normal	down	normal
Ghir_A02G003050	normal	down	down	normal	normal	down	down	down
Ghir_A02G003070	normal	up	up	down	normal	up	up	down
Ghir_A02G003100	normal	normal	up	up	normal	normal	up	up
Ghir_A02G003110	down	down	down	down	normal	down	down	down
Ghir_A02G003120	normal	normal	normal	down	normal	normal	normal	normal
Ghir_A02G003180	normal	down	down	down	normal	down	down	down
Ghir_A02G003190	normal	normal	down	down	normal	normal	down	normal
Ghir_A02G003200	normal	down	down	down	normal	normal	down	normal
Ghir_A02G003210	normal	normal	down	normal	normal	down	down	normal
Ghir_A02G003230	normal	normal	normal	normal	normal	normal	up	normal
Ghir_A02G003240	normal	normal	up	normal	normal	normal	up	normal
Ghir_A02G003260	normal	normal	normal	normal	normal	down	normal	normal
Ghir_A02G003350	normal	normal	down	normal	normal	normal	down	normal
Ghir_A02G003360	normal	normal	down	down	normal	normal	normal	down
Ghir_A02G003370	normal	normal	down	normal	normal	normal	normal	normal
Ghir_A02G003390	normal	normal	up	up	normal	normal	up	normal
Ghir_A02G003420	normal	normal	normal	normal	normal	normal	up	normal
Ghir_A02G003440	normal	up	up	normal	normal	up	up	normal
Ghir_A02G003460	down	normal	down	normal	down	normal	normal	down
Ghir_A02G003470	normal	up	up	up	normal	normal	up	normal
Ghir_A02G003540	normal	normal	down	down	normal	normal	down	down
Ghir_A02G003550	normal	normal	normal	up	normal	normal	normal	normal
Ghir_A02G003560	normal	normal	up	up	normal	normal	up	normal
Ghir_A02G003610	normal	down	down	down	normal	down	down	down
Ghir_A02G003630	up	up	up	up	up	up	up	up
Ghir_A02G003650	normal	up	up	up	normal	up	up	up
Ghir_A02G003670	normal	down	down	down	normal	normal	down	down
Ghir_A02G003680	normal	down	down	down	normal	down	down	down
Ghir_A02G003710	normal	normal	normal	normal	normal	normal	up	normal
Ghir_A02G003740	normal	normal	normal	up	normal	normal	normal	normal
Ghir_A02G003760	normal	up	normal	normal	normal	up	up	up
Ghir_A02G003770	normal	normal	normal	normal	normal	normal	down	normal
Ghir_A02G003830	normal	normal	up	normal	normal	normal	up	normal
Ghir_A02G003860	normal	normal	up	normal	normal	normal	normal	normal
Ghir_A02G003890	normal	down	normal	normal	normal	normal	normal	normal
Ghir_A02G003910	normal	normal	up	up	normal	normal	up	up
Ghir_A02G003940	normal	normal	up	normal	normal	normal	up	normal
Ghir_A02G003950	normal	normal	down	down	normal	down	down	down
Ghir_A02G003960	normal	down	down	normal	normal	normal	down	normal
Ghir_A02G003970	normal	normal	up	normal	normal	normal	normal	normal
Ghir_A02G003980	normal	down	up	down	normal	normal	up	down
Ghir_A02G004000	normal	normal	up	up	normal	normal	up	up
Ghir_A02G004020	normal	normal	down	normal	normal	normal	down	normal
Ghir_A02G004050	normal	normal	up	normal	normal	normal	up	normal
Ghir_A02G004070	normal	down	down	down	normal	normal	down	down
Ghir_A02G004100	normal	normal	down	normal	normal	normal	down	normal
Ghir_A02G004110	normal	normal	normal	up	normal	normal	normal	up
Ghir_A02G004130	normal	down	down	down	normal	normal	down	normal
Ghir_A02G004150	normal	down	down	down	normal	normal	down	normal
Ghir_A02G004180	normal	normal	normal	up	normal	normal	normal	normal
Ghir_A02G004200	normal	normal	normal	normal	normal	normal	down	normal
Ghir_A02G004240	normal	normal	down	down	normal	normal	down	normal
Ghir_A02G004250	down	normal	normal	normal	normal	normal	normal	normal
Ghir_A02G004280	normal	down	down	down	normal	down	down	down
Ghir_A02G004300	up	normal	normal	normal	up	normal	normal	normal
Ghir_A02G004370	normal	normal	normal	up	normal	normal	normal	normal
Ghir_A02G004380	up	normal	up	normal	up	normal	up	normal
Ghir_A02G004530	normal	normal	down	down	normal	normal	down	normal
Ghir_A02G004550	normal	up	up	up	normal	up	up	up
Ghir_A02G004560	normal	normal	up	up	normal	normal	up	normal
Ghir_A02G004570	normal	normal	up	normal	normal	normal	normal	normal
Ghir_A02G004580	normal	normal	normal	normal	normal	normal	down	normal
Ghir_A02G004640	normal	normal	down	normal	normal	normal	normal	normal
Ghir_A02G004650	normal	normal	down	normal	normal	normal	normal	normal
Ghir_A02G004660	normal	normal	up	up	normal	normal	up	up
Ghir_A02G004720	normal	down	normal	down	normal	down	down	normal
Ghir_A02G004740	normal	normal	normal	normal	normal	up	normal	up
Ghir_A02G004790	normal	normal	normal	normal	normal	normal	normal	up
Ghir_A02G004800	normal	normal	normal	down	normal	normal	normal	normal
Ghir_A02G004830	normal	normal	up	normal	normal	normal	up	up
Ghir_A02G004840	normal	normal	normal	down	normal	normal	normal	normal
Ghir_A02G004910	normal	normal	up	normal	normal	normal	normal	normal
Ghir_A02G004950	normal	down	down	down	normal	normal	down	normal
Ghir_A02G004960	normal	normal	normal	normal	normal	normal	down	normal
Ghir_A02G004990	normal	down	down	down	normal	down	down	down
Ghir_A02G005090	normal	normal	normal	up	normal	normal	up	normal
Ghir_A02G005110	normal	normal	down	normal	normal	normal	down	normal
Ghir_A02G005130	normal	normal	down	normal	normal	normal	down	normal
Ghir_A02G005190	normal	normal	up	normal	normal	normal	normal	normal
Ghir_A02G005200	normal	normal	up	normal	normal	normal	up	normal
Ghir_A02G005240	normal	normal	normal	up	normal	normal	normal	normal
Ghir_A02G005340	up	normal	down	down	normal	normal	normal	down
Ghir_A02G005350	normal	normal	up	normal	normal	normal	normal	normal
Ghir_A02G005380	normal	normal	up	up	normal	up	up	normal
Ghir_A02G005400	normal	up	up	up	normal	up	up	up
Ghir_A02G005410	normal	up	up	up	normal	normal	up	normal
Ghir_A02G005440	normal	up	up	up	normal	normal	up	up
Ghir_A02G005450	normal	normal	normal	up	normal	normal	normal	normal
Ghir_A02G005460	normal	normal	down	normal	normal	normal	down	normal
Ghir_A02G005550	up	normal	up	normal	up	up	normal	down
Ghir_A02G005580	normal	normal	normal	up	normal	normal	normal	normal
Ghir_A02G005640	normal	up	up	up	normal	up	up	down
Ghir_A02G005720	normal	normal	up	up	normal	normal	up	normal
Ghir_A02G005740	normal	normal	normal	up	normal	normal	normal	normal
Ghir_A02G005790	normal	normal	down	down	normal	normal	down	normal
Ghir_A02G005830	normal	normal	normal	up	normal	normal	normal	normal
Ghir_A02G005840	normal	down	down	down	normal	down	down	down
Ghir_A02G005890	normal	normal	down	normal	normal	normal	down	normal
Ghir_A02G005920	normal	up	up	up	up	up	up	normal
Ghir_A02G005930	normal	normal	up	normal	normal	normal	normal	normal
Ghir_A02G005970	normal	normal	normal	normal	normal	up	normal	down
Ghir_A02G005990	normal	normal	down	normal	normal	normal	normal	normal
Ghir_A02G006000	normal	down	down	down	normal	down	down	normal
Ghir_A02G006060	normal	normal	normal	normal	normal	down	normal	normal
Ghir_A02G006070	normal	normal	normal	up	normal	normal	normal	up
Ghir_A02G006140	normal	up	up	up	normal	normal	up	normal
Ghir_A02G006150	down	up	normal	normal	normal	normal	normal	normal
Ghir_A02G006170	normal	down	down	down	normal	normal	down	down
Ghir_A02G006250	normal	normal	up	normal	normal	normal	up	down
Ghir_A02G006270	normal	normal	down	down	normal	normal	down	normal
Ghir_A02G006280	normal	normal	down	down	normal	normal	normal	normal
Ghir_A02G006290	normal	normal	down	down	normal	normal	down	down
Ghir_A02G006360	normal	normal	normal	down	normal	normal	normal	normal
Ghir_A02G006400	normal	normal	normal	normal	normal	normal	down	normal
Ghir_A02G006480	normal	normal	up	normal	normal	normal	up	normal
Ghir_A02G006490	normal	normal	up	normal	normal	normal	normal	normal
Ghir_A02G006510	normal	normal	normal	down	normal	normal	normal	down
Ghir_A02G006530	normal	normal	up	normal	normal	normal	up	normal
Ghir_A02G006580	normal	normal	down	down	normal	normal	down	normal
Ghir_A02G006590	normal	normal	down	down	normal	normal	down	down
Ghir_A02G006610	normal	down	normal	down	normal	normal	down	normal
Ghir_A02G006640	normal	normal	normal	normal	normal	normal	up	normal
Ghir_A02G006650	normal	normal	normal	normal	normal	normal	up	normal
Ghir_A02G006670	normal	down	down	down	normal	normal	down	normal
Ghir_A02G006680	normal	normal	normal	normal	normal	normal	normal	down
Ghir_A02G006780	normal	up	up	up	normal	up	up	normal
Ghir_A02G006800	normal	up	up	down	normal	normal	up	down
Ghir_A02G006830	up	normal	up	normal	normal	normal	up	normal
Ghir_A02G006850	down	down	down	down	down	down	down	normal
Ghir_A02G006870	normal	down	normal	normal	normal	normal	normal	normal
Ghir_A02G006880	normal	normal	normal	up	normal	normal	normal	normal
Ghir_A02G006890	normal	normal	normal	down	normal	normal	normal	normal
Ghir_A02G006900	normal	down	normal	normal	normal	normal	normal	down
Ghir_A02G006960	normal	normal	down	up	normal	normal	down	normal
Ghir_A02G006970	normal	down	down	normal	normal	normal	down	normal
Ghir_A02G007000	normal	normal	normal	normal	normal	normal	down	normal
Ghir_A02G007010	normal	normal	down	down	normal	normal	normal	normal
Ghir_A02G007060	normal	normal	down	down	normal	normal	down	normal
Ghir_A02G007070	normal	normal	down	down	normal	normal	down	normal
Ghir_A02G007080	normal	normal	normal	up	normal	normal	up	normal
Ghir_A02G007100	up	normal	up	normal	normal	up	up	normal
Ghir_A02G007110	up	normal	up	normal	normal	up	up	normal
Ghir_A02G007130	normal	up	up	up	normal	up	up	normal
Ghir_A02G007140	normal	normal	down	down	normal	normal	down	normal
Ghir_A02G007150	normal	normal	down	down	normal	normal	down	down
Ghir_A02G007160	normal	normal	normal	normal	normal	normal	normal	down
Ghir_A02G007190	normal	normal	up	up	normal	normal	up	down
Ghir_A02G007200	normal	normal	up	normal	normal	normal	normal	normal
Ghir_A02G007230	up	up	normal	normal	up	up	down	normal
Ghir_A02G007250	normal	normal	normal	up	normal	normal	normal	normal
Ghir_A02G007260	normal	normal	up	up	normal	normal	up	normal
Ghir_A02G007270	normal	down	down	down	normal	normal	down	down
Ghir_A02G007280	normal	up	normal	normal	normal	normal	normal	normal
Ghir_A02G007290	normal	down	down	down	normal	normal	down	normal
Ghir_A02G007310	normal	normal	down	down	normal	normal	down	normal
Ghir_A02G007350	normal	normal	normal	down	normal	normal	normal	normal
Ghir_A02G007360	normal	normal	down	normal	normal	normal	down	normal
Ghir_A02G007480	normal	normal	normal	up	normal	normal	normal	up
Ghir_A02G007550	normal	normal	normal	down	normal	normal	normal	normal
Ghir_A02G007600	normal	normal	normal	up	normal	normal	normal	normal
Ghir_A02G007610	normal	normal	normal	up	normal	normal	normal	normal
Ghir_A02G007630	up	normal	down	normal	up	up	normal	normal
Ghir_A02G007670	normal	normal	up	normal	normal	normal	normal	normal
Ghir_A02G007680	normal	normal	up	up	normal	up	up	normal
Ghir_A02G007700	normal	normal	down	down	normal	normal	down	normal
Ghir_A02G007720	normal	normal	normal	normal	normal	normal	down	normal
Ghir_A02G007750	normal	normal	down	down	normal	normal	down	down
Ghir_A02G007790	normal	normal	up	normal	normal	normal	up	normal
Ghir_A02G007820	normal	normal	down	normal	normal	normal	normal	normal
Ghir_A02G007830	normal	normal	up	normal	normal	normal	normal	normal
Ghir_A02G007850	normal	normal	down	down	normal	normal	down	down
Ghir_A02G007860	normal	normal	normal	normal	normal	normal	down	normal
Ghir_A02G007870	normal	normal	normal	down	normal	normal	normal	normal
Ghir_A02G007880	normal	normal	up	normal	normal	normal	up	normal
Ghir_A02G007940	normal	up	up	up	normal	up	up	normal
Ghir_A02G007960	normal	normal	up	up	normal	normal	up	up
Ghir_A02G007990	normal	normal	normal	up	normal	normal	normal	up
Ghir_A02G008010	normal	down	down	normal	normal	normal	normal	normal
Ghir_A02G008050	normal	down	down	down	normal	normal	down	down
Ghir_A02G008070	normal	normal	normal	down	normal	normal	normal	down
Ghir_A02G008090	up	normal	up	normal	normal	up	up	normal
Ghir_A02G008100	normal	normal	down	down	normal	normal	down	down
Ghir_A02G008110	normal	normal	down	down	normal	normal	normal	normal
Ghir_A02G008130	down	normal	down	down	down	down	down	normal
Ghir_A02G008160	normal	up	normal	normal	normal	up	normal	up
Ghir_A02G008200	normal	up	normal	up	normal	up	up	normal
Ghir_A02G008240	normal	normal	normal	up	normal	normal	normal	up
Ghir_A02G008250	normal	normal	down	down	normal	normal	down	normal
Ghir_A02G008280	normal	normal	up	normal	normal	normal	normal	normal
Ghir_A02G008290	normal	normal	normal	normal	normal	normal	up	down
Ghir_A02G008300	normal	normal	up	up	normal	normal	up	normal
Ghir_A02G008340	normal	down	down	down	normal	down	down	normal
Ghir_A02G008380	normal	normal	normal	normal	normal	normal	normal	up
Ghir_A02G008490	normal	normal	normal	normal	up	normal	normal	normal
Ghir_A02G008500	normal	normal	down	down	normal	normal	down	normal
Ghir_A02G008510	normal	normal	normal	down	normal	normal	normal	down
Ghir_A02G008560	normal	normal	down	down	normal	normal	down	normal
Ghir_A02G008580	normal	normal	up	normal	normal	up	up	normal
Ghir_A02G008590	normal	down	down	down	down	down	down	down
Ghir_A02G008600	normal	down	normal	down	normal	normal	normal	normal
Ghir_A02G008620	normal	normal	down	normal	normal	normal	normal	normal
Ghir_A02G008630	normal	down	normal	normal	normal	normal	down	normal
Ghir_A02G008720	normal	up	normal	normal	down	normal	normal	normal
Ghir_A02G008750	normal	normal	down	down	normal	normal	down	down
Ghir_A02G008820	normal	normal	normal	up	normal	normal	normal	normal
Ghir_A02G008840	normal	normal	down	down	normal	normal	down	normal
Ghir_A02G008910	down	down	down	down	normal	down	down	normal
Ghir_A02G008970	normal	normal	normal	up	normal	normal	normal	up
Ghir_A02G009000	normal	normal	up	normal	normal	normal	up	normal
Ghir_A02G009010	normal	normal	down	down	normal	normal	down	normal
Ghir_A02G009030	normal	down	normal	normal	normal	normal	down	normal
Ghir_A02G009170	normal	normal	up	normal	normal	normal	normal	normal
Ghir_A02G009180	normal	normal	up	normal	normal	normal	normal	normal
Ghir_A02G009200	normal	up	normal	normal	normal	normal	normal	normal
Ghir_A02G009250	up	normal	normal	normal	up	normal	normal	normal
Ghir_A02G009260	normal	normal	normal	normal	normal	up	normal	normal
Ghir_A02G009290	normal	normal	normal	up	normal	normal	normal	up
Ghir_A02G009400	normal	normal	normal	normal	normal	normal	down	normal
Ghir_A02G009470	normal	down	down	down	normal	down	down	down
Ghir_A02G009510	normal	normal	down	normal	normal	normal	down	normal
Ghir_A02G009520	normal	normal	down	down	normal	normal	down	normal
Ghir_A02G009540	normal	normal	down	down	normal	normal	down	normal
Ghir_A02G009560	down	down	down	down	normal	normal	down	down
Ghir_A02G009630	normal	normal	normal	down	normal	up	normal	normal
Ghir_A02G009640	normal	normal	normal	normal	normal	normal	normal	down
Ghir_A02G009660	normal	normal	up	normal	normal	normal	up	normal
Ghir_A02G009690	normal	normal	normal	up	normal	normal	normal	normal
Ghir_A02G009700	normal	normal	up	normal	normal	down	normal	normal
Ghir_A02G009720	normal	up	up	up	up	up	up	up
Ghir_A02G009770	up	normal	down	normal	up	up	down	normal
Ghir_A02G009820	normal	normal	normal	normal	normal	normal	normal	up
Ghir_A02G009830	normal	normal	up	normal	normal	normal	normal	normal
Ghir_A02G009880	normal	normal	normal	up	normal	normal	normal	normal
Ghir_A02G009950	normal	normal	down	down	normal	normal	down	normal
Ghir_A02G009980	normal	normal	normal	up	normal	up	normal	up
Ghir_A02G010020	normal	normal	normal	up	normal	normal	normal	up
Ghir_A02G010080	normal	normal	up	up	normal	normal	up	normal
Ghir_A02G010120	normal	down	normal	normal	normal	normal	normal	normal
Ghir_A02G010150	normal	down	down	down	normal	down	down	normal
Ghir_A02G010180	normal	normal	up	normal	normal	normal	normal	normal
Ghir_A02G010220	down	normal	down	down	normal	normal	down	normal
Ghir_A02G010230	normal	up	up	up	normal	up	up	normal
Ghir_A02G010240	normal	down	down	down	normal	down	down	down
Ghir_A02G010250	normal	normal	down	down	normal	normal	down	normal
Ghir_A02G010260	normal	normal	normal	down	normal	normal	up	normal
Ghir_A02G010270	normal	normal	up	up	normal	normal	up	normal
Ghir_A02G010300	normal	normal	normal	normal	normal	normal	normal	down
Ghir_A02G010350	normal	normal	normal	up	normal	up	normal	up
Ghir_A02G010370	normal	normal	down	normal	normal	normal	down	up
Ghir_A02G010390	normal	normal	down	down	normal	normal	normal	down
Ghir_A02G010400	normal	normal	down	down	normal	normal	normal	normal
Ghir_A02G010420	normal	normal	normal	down	normal	normal	normal	normal
Ghir_A02G010430	down	normal	normal	normal	normal	normal	normal	normal
Ghir_A02G010440	normal	normal	down	down	normal	down	down	down
Ghir_A02G010500	down	down	down	down	normal	down	down	normal
Ghir_A02G010530	normal	down	down	down	normal	down	down	normal
Ghir_A02G010540	normal	down	normal	normal	normal	normal	normal	down
Ghir_A02G010550	normal	down	down	down	normal	normal	down	down
Ghir_A02G010590	up	normal	normal	normal	normal	normal	normal	normal
Ghir_A02G010600	normal	normal	down	down	normal	normal	down	normal
Ghir_A02G010640	normal	normal	normal	down	normal	normal	normal	normal
Ghir_A02G010710	normal	normal	down	normal	normal	normal	down	normal
Ghir_A02G010750	normal	normal	normal	up	normal	up	normal	up
Ghir_A02G010760	normal	normal	up	normal	normal	normal	up	normal
Ghir_A02G010780	normal	up	normal	normal	normal	up	up	up
Ghir_A02G010800	normal	normal	normal	normal	normal	down	down	normal
Ghir_A02G010850	normal	normal	normal	up	normal	normal	normal	normal
Ghir_A02G010890	normal	normal	down	down	normal	down	down	normal
Ghir_A02G010930	normal	normal	down	down	normal	normal	normal	normal
Ghir_A02G010940	normal	normal	normal	down	normal	normal	normal	normal
Ghir_A02G010960	normal	normal	down	normal	normal	normal	normal	normal
Ghir_A02G010970	normal	normal	normal	normal	normal	normal	normal	down
Ghir_A02G010990	normal	normal	normal	up	normal	normal	normal	normal
Ghir_A02G011000	normal	normal	normal	up	normal	normal	normal	up
Ghir_A02G011050	normal	normal	down	down	normal	normal	down	down
Ghir_A02G011120	normal	normal	normal	normal	normal	normal	normal	up
Ghir_A02G011140	normal	normal	down	down	normal	normal	down	down
Ghir_A02G011160	normal	normal	down	normal	normal	normal	normal	normal
Ghir_A02G011190	up	normal	normal	normal	up	up	normal	normal
Ghir_A02G011200	normal	up	up	up	normal	normal	up	up
Ghir_A02G011230	normal	normal	normal	up	normal	normal	normal	normal
Ghir_A02G011250	up	up	up	normal	normal	up	up	normal
Ghir_A02G011270	normal	up	up	up	normal	up	up	normal
Ghir_A02G011280	normal	normal	up	up	up	normal	up	up
Ghir_A02G011320	normal	normal	up	up	normal	normal	up	normal
Ghir_A02G011350	down	normal	normal	down	normal	normal	normal	down
Ghir_A02G011360	normal	normal	normal	up	normal	normal	normal	normal
Ghir_A02G011390	normal	up	up	up	normal	up	up	normal
Ghir_A02G011430	normal	normal	down	normal	normal	normal	down	normal
Ghir_A02G011470	normal	up	normal	normal	normal	normal	normal	normal
Ghir_A02G011570	normal	normal	normal	down	normal	normal	normal	normal
Ghir_A02G011580	normal	down	down	down	normal	down	down	down
Ghir_A02G011660	normal	up	normal	normal	normal	normal	normal	normal
Ghir_A02G011710	normal	normal	down	down	normal	normal	down	normal
Ghir_A02G011760	normal	down	down	down	normal	down	down	down
Ghir_A02G011800	normal	normal	up	normal	normal	normal	normal	normal
Ghir_A02G011860	normal	down	down	down	down	down	down	down
Ghir_A02G011930	normal	normal	normal	normal	normal	down	normal	normal
Ghir_A02G011940	normal	normal	normal	down	normal	normal	normal	down
Ghir_A02G011970	normal	normal	up	up	normal	normal	up	normal
Ghir_A02G012000	normal	normal	normal	down	normal	normal	normal	down
Ghir_A02G012030	normal	normal	down	normal	normal	normal	normal	up
Ghir_A02G012060	normal	down	down	down	normal	down	down	down
Ghir_A02G012080	normal	normal	normal	normal	normal	up	normal	normal
Ghir_A02G012100	normal	normal	down	normal	normal	normal	down	normal
Ghir_A02G012190	normal	up	normal	normal	normal	up	normal	normal
Ghir_A02G012250	normal	up	up	up	normal	normal	normal	up
Ghir_A02G012280	normal	up	up	up	normal	normal	up	normal
Ghir_A02G012310	normal	normal	up	normal	normal	normal	up	normal
Ghir_A02G012360	normal	down	down	down	down	down	down	down
Ghir_A02G012370	normal	down	down	down	normal	normal	normal	normal
Ghir_A02G012390	normal	normal	normal	down	normal	normal	normal	normal
Ghir_A02G012400	normal	normal	normal	up	normal	normal	up	normal
Ghir_A02G012430	normal	normal	normal	down	normal	normal	down	normal
Ghir_A02G012470	normal	normal	normal	up	normal	normal	normal	normal
Ghir_A02G012480	normal	normal	normal	down	normal	down	normal	normal
Ghir_A02G012500	normal	normal	down	down	normal	normal	down	normal
Ghir_A02G012510	normal	normal	down	down	normal	down	down	normal
Ghir_A02G012520	up	up	up	up	up	up	up	normal
Ghir_A02G012540	normal	normal	normal	up	normal	normal	normal	normal
Ghir_A02G012620	normal	down	down	down	normal	normal	down	normal
Ghir_A02G012710	normal	normal	normal	up	normal	normal	normal	normal
Ghir_A02G012720	normal	normal	normal	up	normal	normal	normal	normal
Ghir_A02G012730	normal	normal	normal	down	normal	normal	normal	down
Ghir_A02G012740	normal	normal	normal	down	normal	normal	normal	normal
Ghir_A02G012770	normal	up	normal	normal	normal	normal	normal	normal
Ghir_A02G012780	normal	up	normal	up	normal	normal	normal	normal
Ghir_A02G012890	normal	down	normal	normal	normal	normal	normal	normal
Ghir_A02G012910	normal	down	down	down	normal	down	down	normal
Ghir_A02G012980	normal	normal	normal	up	normal	normal	normal	normal
Ghir_A02G013020	down	normal	normal	down	normal	normal	normal	down
Ghir_A02G013040	normal	normal	up	up	normal	normal	up	up
Ghir_A02G013080	normal	down	down	down	normal	normal	down	normal
Ghir_A02G013090	normal	normal	normal	normal	normal	normal	normal	up
Ghir_A02G013120	normal	normal	up	normal	normal	normal	up	normal
Ghir_A02G013160	normal	normal	normal	down	normal	normal	normal	normal
Ghir_A02G013180	normal	normal	up	normal	normal	normal	up	normal
Ghir_A02G013190	normal	down	down	down	normal	down	down	normal
Ghir_A02G013200	normal	normal	normal	up	normal	normal	normal	up
Ghir_A02G013220	normal	normal	down	down	normal	normal	down	normal
Ghir_A02G013250	normal	normal	down	down	normal	normal	down	normal
Ghir_A02G013330	normal	down	down	down	normal	down	down	down
Ghir_A02G013350	normal	normal	down	down	normal	normal	normal	down
Ghir_A02G013370	normal	down	down	down	normal	normal	down	normal
Ghir_A02G013390	normal	normal	normal	normal	normal	normal	down	normal
Ghir_A02G013400	normal	normal	down	up	normal	normal	normal	normal
Ghir_A02G013430	normal	normal	normal	normal	normal	normal	down	normal
Ghir_A02G013490	normal	normal	down	normal	normal	normal	normal	normal
Ghir_A02G013590	normal	normal	normal	up	normal	normal	normal	normal
Ghir_A02G013610	normal	normal	normal	normal	normal	normal	down	normal
Ghir_A02G013660	normal	normal	down	normal	normal	normal	down	normal
Ghir_A02G013750	normal	normal	down	normal	normal	normal	down	up
Ghir_A02G013770	normal	down	down	down	normal	down	down	normal
Ghir_A02G013790	normal	normal	normal	normal	normal	normal	normal	up
Ghir_A02G013940	normal	down	normal	down	normal	normal	normal	normal
Ghir_A02G014010	normal	normal	normal	up	normal	normal	normal	up
Ghir_A02G014070	normal	normal	normal	up	normal	normal	normal	normal
Ghir_A02G014090	normal	normal	up	normal	normal	normal	normal	normal
Ghir_A02G014100	normal	normal	normal	normal	normal	down	normal	normal
Ghir_A02G014130	normal	normal	normal	up	normal	normal	normal	normal
Ghir_A02G014160	normal	normal	normal	down	normal	normal	normal	normal
Ghir_A02G014180	normal	up	up	normal	normal	up	up	normal
Ghir_A02G014230	up	normal	normal	normal	up	normal	normal	normal
Ghir_A02G014260	normal	normal	down	normal	normal	normal	down	normal
Ghir_A02G014280	normal	down	down	down	normal	down	down	normal
Ghir_A02G014320	down	down	down	down	normal	normal	down	normal
Ghir_A02G014340	normal	normal	normal	up	normal	normal	normal	normal
Ghir_A02G014390	up	up	up	normal	normal	up	up	normal
Ghir_A02G014400	normal	down	down	down	normal	down	down	normal
Ghir_A02G014420	normal	normal	up	normal	normal	normal	up	normal
Ghir_A02G014440	normal	down	down	normal	normal	normal	down	normal
Ghir_A02G014450	normal	normal	normal	down	normal	normal	down	down
Ghir_A02G014490	normal	normal	down	normal	normal	normal	down	normal
Ghir_A02G014540	normal	normal	up	normal	normal	normal	up	down
Ghir_A02G014550	normal	normal	normal	up	normal	normal	normal	normal
Ghir_A02G014560	normal	normal	normal	up	normal	normal	normal	up
Ghir_A02G014620	normal	down	down	down	normal	down	down	down
Ghir_A02G014650	normal	normal	normal	up	normal	normal	normal	normal
Ghir_A02G014660	normal	normal	down	normal	normal	normal	normal	normal
Ghir_A02G014670	normal	normal	down	down	normal	down	down	normal
Ghir_A02G014700	normal	down	down	down	normal	down	down	down
Ghir_A02G014710	normal	down	up	normal	normal	normal	up	normal
Ghir_A02G014740	normal	down	down	down	normal	down	down	down
Ghir_A02G014750	normal	normal	normal	down	normal	normal	normal	down
Ghir_A02G014770	normal	down	down	down	normal	down	down	down
Ghir_A02G014860	normal	down	down	down	normal	down	down	down
Ghir_A02G014870	normal	normal	up	normal	normal	normal	up	normal
Ghir_A02G014910	normal	normal	normal	normal	normal	up	normal	normal
Ghir_A02G014950	normal	up	up	up	normal	normal	up	normal
Ghir_A02G014980	normal	normal	normal	down	normal	normal	normal	down
Ghir_A02G014990	normal	normal	normal	down	normal	normal	down	normal
Ghir_A02G015010	normal	normal	normal	down	normal	normal	normal	normal
Ghir_A02G015020	up	normal	up	normal	up	up	up	down
Ghir_A02G015030	normal	up	up	normal	normal	normal	normal	normal
Ghir_A02G015040	normal	normal	up	normal	normal	normal	up	down
Ghir_A02G015050	normal	normal	down	normal	up	up	normal	normal
Ghir_A02G015090	normal	down	normal	normal	normal	normal	normal	normal
Ghir_A02G015100	normal	normal	down	down	down	normal	down	normal
Ghir_A02G015120	normal	normal	down	normal	normal	normal	down	normal
Ghir_A02G015130	normal	normal	up	normal	normal	normal	up	normal
Ghir_A02G015150	normal	normal	down	normal	normal	normal	normal	normal
Ghir_A02G015170	normal	down	down	down	up	normal	normal	down
Ghir_A02G015180	normal	down	down	down	down	down	down	down
Ghir_A02G015200	up	up	normal	normal	up	up	normal	normal
Ghir_A02G015220	normal	normal	normal	down	normal	normal	down	down
Ghir_A02G015230	normal	normal	normal	down	up	normal	normal	down
Ghir_A02G015240	normal	normal	down	normal	normal	normal	down	normal
Ghir_A02G015270	normal	down	down	down	normal	down	down	down
Ghir_A02G015280	normal	normal	down	normal	normal	normal	normal	normal
Ghir_A02G015310	normal	down	normal	normal	normal	normal	normal	down
Ghir_A02G015360	normal	normal	normal	up	normal	normal	normal	normal
Ghir_A02G015370	normal	normal	up	normal	normal	normal	normal	normal
Ghir_A02G015430	normal	normal	down	normal	normal	normal	down	normal
Ghir_A02G015440	normal	normal	up	up	normal	normal	normal	normal
Ghir_A02G015520	normal	normal	normal	up	normal	normal	normal	normal
Ghir_A02G015530	normal	down	down	down	normal	down	down	down
Ghir_A02G015540	normal	normal	down	down	normal	normal	down	down
Ghir_A02G015550	normal	normal	down	normal	normal	down	normal	normal
Ghir_A02G015560	normal	normal	up	normal	normal	normal	up	normal
Ghir_A02G015570	down	down	down	normal	normal	normal	normal	normal
Ghir_A02G015580	normal	normal	normal	normal	normal	normal	down	normal
Ghir_A02G015710	normal	normal	down	normal	normal	normal	down	normal
Ghir_A02G015720	normal	normal	up	normal	normal	normal	up	normal
Ghir_A02G015740	normal	normal	up	normal	normal	normal	up	up
Ghir_A02G015770	normal	normal	down	normal	normal	normal	down	normal
Ghir_A02G015830	normal	normal	up	normal	normal	normal	up	normal
Ghir_A02G015870	normal	normal	down	normal	normal	normal	down	normal
Ghir_A02G015880	normal	normal	down	down	normal	normal	down	normal
Ghir_A02G015920	up	normal	normal	down	up	up	normal	down
Ghir_A02G015940	normal	normal	down	down	normal	normal	down	down
Ghir_A02G015950	normal	normal	normal	normal	normal	normal	normal	down
Ghir_A02G015960	normal	up	up	up	normal	up	up	normal
Ghir_A02G015990	normal	up	up	up	normal	normal	up	normal
Ghir_A02G016020	normal	normal	normal	down	normal	normal	normal	normal
Ghir_A02G016120	normal	normal	down	normal	normal	normal	down	normal
Ghir_A02G016130	normal	normal	normal	normal	normal	normal	down	normal
Ghir_A02G016150	normal	normal	normal	up	normal	normal	normal	up
Ghir_A02G016160	up	normal	normal	normal	normal	normal	down	normal
Ghir_A02G016180	normal	normal	up	up	normal	normal	normal	normal
Ghir_A02G016190	normal	normal	up	normal	normal	normal	up	normal
Ghir_A02G016200	up	normal	up	up	normal	normal	up	up
Ghir_A02G016230	up	normal	up	normal	up	up	up	normal
Ghir_A02G016260	normal	normal	down	normal	normal	normal	down	normal
Ghir_A02G016280	normal	normal	normal	down	normal	normal	normal	normal
Ghir_A02G016290	normal	normal	down	down	normal	normal	down	normal
Ghir_A02G016300	normal	down	normal	down	normal	down	down	normal
Ghir_A02G016320	normal	down	down	normal	normal	down	down	normal
Ghir_A02G016340	normal	normal	normal	up	normal	normal	normal	normal
Ghir_A02G016350	normal	down	down	down	normal	down	down	down
Ghir_A02G016370	down	normal	down	normal	normal	normal	normal	normal
Ghir_A02G016380	normal	normal	down	down	normal	normal	down	normal
Ghir_A02G016400	normal	up	up	up	normal	up	up	up
Ghir_A02G016440	normal	down	down	down	normal	normal	down	normal
Ghir_A02G016450	normal	down	down	down	normal	normal	down	normal
Ghir_A02G016480	normal	down	down	down	down	down	down	down
Ghir_A02G016490	down	normal	normal	normal	down	normal	normal	down
Ghir_A02G016500	normal	normal	normal	down	normal	normal	normal	normal
Ghir_A02G016520	normal	normal	up	normal	normal	normal	up	normal
Ghir_A02G016540	normal	down	down	down	normal	down	down	down
Ghir_A02G016580	normal	normal	down	normal	normal	normal	down	normal
Ghir_A02G016620	normal	up	up	normal	normal	up	up	normal
Ghir_A02G016630	normal	normal	normal	up	normal	normal	normal	normal
Ghir_A02G016640	normal	normal	normal	up	normal	normal	normal	up
Ghir_A02G016660	normal	down	down	normal	normal	down	down	down
Ghir_A02G016680	normal	normal	normal	up	normal	normal	normal	up
Ghir_A02G016690	normal	normal	down	down	normal	down	down	normal
Ghir_A02G016710	normal	down	down	down	normal	normal	down	down
Ghir_A02G016730	up	normal	normal	normal	normal	up	normal	down
Ghir_A02G016760	normal	normal	down	normal	down	down	down	normal
Ghir_A02G016790	normal	normal	normal	normal	normal	up	normal	normal
Ghir_A02G016800	normal	normal	down	down	normal	normal	down	normal
Ghir_A02G016810	up	up	normal	normal	normal	normal	normal	normal
Ghir_A02G016820	normal	normal	normal	up	normal	normal	up	up
Ghir_A02G016830	down	down	down	down	normal	down	down	down
Ghir_A02G016850	normal	normal	up	normal	normal	normal	up	normal
Ghir_A02G016860	normal	down	normal	down	normal	normal	normal	normal
Ghir_A02G016880	normal	normal	down	normal	normal	normal	down	normal
Ghir_A02G016890	normal	normal	normal	down	normal	normal	normal	normal
Ghir_A02G016950	normal	normal	up	normal	normal	normal	normal	normal
Ghir_A02G016960	normal	down	down	normal	down	down	down	normal
Ghir_A02G016990	normal	down	down	down	normal	normal	down	normal
Ghir_A02G017000	down	normal	down	down	down	normal	down	normal
Ghir_A02G017010	normal	down	down	down	normal	down	down	down
Ghir_A02G017030	normal	down	down	down	normal	normal	down	normal
Ghir_A02G017100	normal	normal	down	down	normal	normal	down	normal
Ghir_A02G017110	normal	down	normal	down	normal	normal	normal	normal
Ghir_A02G017120	normal	down	normal	down	normal	normal	normal	normal
Ghir_A02G017140	down	normal	normal	normal	normal	normal	normal	up
Ghir_A02G017160	normal	down	down	down	normal	down	down	normal
Ghir_A02G017170	normal	down	down	down	normal	normal	down	normal
Ghir_A02G017190	up	down	normal	down	up	normal	normal	down
Ghir_A02G017210	normal	normal	normal	down	normal	normal	normal	normal
Ghir_A02G017220	normal	normal	normal	normal	normal	normal	up	normal
Ghir_A02G017230	normal	normal	down	down	normal	normal	normal	normal
Ghir_A02G017240	normal	normal	down	down	normal	normal	normal	up
Ghir_A02G017280	normal	normal	down	down	normal	normal	down	normal
Ghir_A02G017330	normal	down	normal	normal	normal	normal	normal	normal
Ghir_A02G017360	normal	normal	up	down	normal	normal	normal	down
Ghir_A02G017390	normal	normal	up	up	normal	normal	up	normal
Ghir_A02G017400	normal	normal	down	down	normal	down	down	down
Ghir_A02G017480	normal	down	down	down	normal	down	down	down
Ghir_A02G017500	normal	up	up	up	normal	up	up	up
Ghir_A02G017620	normal	normal	normal	up	normal	normal	normal	normal
Ghir_A02G017690	normal	down	down	normal	down	down	down	normal
Ghir_A02G017700	up	normal	down	down	normal	normal	normal	down
Ghir_A02G017710	normal	down	normal	down	normal	normal	normal	down
Ghir_A02G017720	normal	down	down	normal	normal	down	down	down
Ghir_A02G017770	normal	normal	down	normal	normal	normal	down	up
Ghir_A02G017790	normal	normal	down	down	normal	normal	down	normal
Ghir_A02G017810	normal	down	down	normal	down	down	down	normal
Ghir_A02G017820	normal	normal	down	down	normal	normal	down	down
Ghir_A02G017850	normal	normal	normal	down	normal	normal	down	normal
Ghir_A02G017860	normal	normal	up	normal	normal	normal	normal	normal
Ghir_A02G017880	normal	normal	up	normal	normal	normal	normal	normal
Ghir_A02G017890	normal	normal	normal	down	normal	normal	normal	down
Ghir_A02G017910	normal	normal	down	down	normal	normal	down	down
Ghir_A02G017930	normal	normal	down	normal	normal	normal	down	normal
Ghir_A02G017940	normal	normal	up	normal	normal	normal	up	normal
Ghir_A02G017950	normal	down	down	normal	normal	normal	normal	normal
Ghir_A02G017970	normal	normal	up	up	normal	normal	normal	up
Ghir_A02G017990	normal	up	normal	up	normal	normal	normal	normal
Ghir_A02G018050	normal	normal	down	normal	normal	normal	down	normal
Ghir_A02G018120	normal	down	down	down	normal	normal	down	normal
Ghir_A02G018140	normal	normal	normal	normal	normal	normal	down	normal
Ghir_A02G018150	normal	normal	normal	up	normal	up	up	up
Ghir_A02G018160	normal	up	normal	normal	normal	normal	normal	normal
Ghir_A02G018200	normal	normal	normal	up	normal	normal	normal	up
Ghir_A02G018210	normal	down	down	normal	normal	normal	down	normal
Ghir_A02G018220	normal	normal	normal	normal	normal	down	normal	normal
Ghir_A02G018230	down	normal	normal	normal	normal	normal	normal	normal
Ghir_A02G018240	normal	normal	normal	normal	normal	normal	down	normal
Ghir_A02G018260	normal	normal	normal	down	normal	normal	down	normal
Ghir_A02G018290	normal	normal	normal	up	normal	normal	normal	normal
Ghir_A02G018300	normal	normal	down	down	normal	normal	down	normal
Ghir_A02G018310	normal	normal	up	normal	normal	normal	up	normal
Ghir_A02G018350	normal	normal	up	up	normal	normal	up	normal
Ghir_A02G018380	normal	normal	normal	normal	normal	normal	up	normal
Ghir_A02G018400	normal	up	normal	up	normal	normal	normal	up
Ghir_A02G018440	normal	normal	down	down	normal	down	down	normal
Ghir_A02G018460	normal	down	down	down	down	down	down	down
Ghir_A02G018470	normal	normal	normal	down	normal	normal	normal	normal
Ghir_A02G018480	normal	normal	normal	down	normal	normal	normal	normal
Ghir_A02G018490	normal	down	down	down	normal	down	down	down
Ghir_A02G018530	normal	normal	up	normal	normal	normal	normal	normal
Ghir_A02G018540	normal	down	down	down	normal	normal	down	down
Ghir_A02G018550	down	normal	down	down	normal	normal	down	down
Ghir_A02G018570	normal	normal	up	normal	normal	normal	up	normal
Ghir_A02G018580	normal	normal	down	down	normal	normal	down	down
Ghir_A02G018620	normal	normal	normal	normal	normal	up	normal	normal
Ghir_A02G018670	up	normal	down	normal	normal	normal	normal	normal
Ghir_A02G018680	normal	down	normal	down	normal	normal	normal	normal
Ghir_A02G018690	normal	normal	normal	normal	normal	normal	normal	up
Ghir_A02G018720	normal	normal	up	normal	normal	normal	normal	normal
Ghir_A02G018750	normal	normal	up	up	normal	normal	up	normal
Ghir_A02G018780	normal	normal	normal	down	normal	normal	normal	normal
Ghir_A02G018810	normal	down	down	down	normal	down	down	down
Ghir_A02G018860	normal	down	down	down	normal	down	down	down
Ghir_A02G018940	normal	normal	up	normal	normal	up	up	normal
Ghir_A02G018950	normal	down	down	down	down	down	down	normal
Ghir_A02G018960	normal	down	down	down	normal	down	down	normal
Ghir_A02G019000	down	down	down	normal	normal	down	down	normal
Ghir_A02G019030	normal	down	down	down	normal	down	down	normal
Ghir_A02G019040	normal	normal	down	down	normal	normal	down	normal
Ghir_A02G019070	normal	normal	normal	normal	normal	normal	normal	down
Ghir_A02G019110	normal	normal	normal	up	normal	normal	normal	up
Ghir_A02G019120	normal	normal	normal	normal	normal	normal	down	normal
Ghir_A02G019140	normal	normal	up	normal	normal	normal	up	normal
Ghir_A02G019170	normal	normal	up	up	normal	normal	normal	normal
Ghir_A02G019190	normal	normal	normal	up	normal	up	normal	normal
Ghir_A02G019210	normal	normal	down	down	normal	normal	down	normal
Ghir_A02G019230	normal	normal	normal	normal	normal	normal	up	normal
Ghir_A02G019240	normal	down	up	normal	down	down	up	normal
Ghir_A02G019260	normal	down	normal	normal	normal	normal	down	normal
Ghir_A02G019270	normal	normal	normal	up	normal	normal	normal	up
Ghir_A02G019280	normal	down	down	down	normal	down	down	normal
Ghir_A02G019320	normal	down	normal	normal	normal	normal	down	normal
Ghir_A02G019330	normal	normal	down	down	normal	normal	down	down
Ghir_A02G019360	normal	normal	up	normal	normal	up	up	normal
Ghir_A02G019370	normal	down	down	down	normal	normal	down	down
Ghir_A02G019380	normal	down	down	normal	normal	normal	normal	normal
Ghir_A02G019420	normal	normal	up	normal	normal	normal	up	normal
Ghir_A02G019440	normal	normal	up	up	up	up	up	up
Ghir_A02G019450	normal	normal	normal	down	normal	normal	normal	down
Ghir_A02G019470	normal	normal	down	normal	normal	normal	normal	normal
Ghir_A02G019480	normal	normal	normal	up	normal	normal	up	normal
Ghir_A02G019490	normal	normal	up	up	up	up	up	up
Ghir_A02G019500	normal	normal	normal	up	normal	normal	up	up
Ghir_A02G019520	normal	down	normal	down	normal	normal	normal	down
Ghir_A02G019540	normal	down	normal	down	normal	normal	normal	normal
Ghir_A03G000010	normal	normal	up	normal	normal	normal	up	normal
Ghir_A03G000040	normal	normal	normal	normal	normal	normal	normal	up
Ghir_A03G000050	normal	up	up	up	normal	up	up	up
Ghir_A03G000060	normal	down	down	down	normal	down	down	normal
Ghir_A03G000070	normal	normal	normal	up	normal	normal	normal	normal
Ghir_A03G000080	normal	normal	up	normal	normal	normal	normal	normal
Ghir_A03G000110	normal	up	up	up	normal	up	up	up
Ghir_A03G000120	normal	normal	normal	up	normal	normal	normal	normal
Ghir_A03G000150	normal	normal	normal	up	normal	up	normal	normal
Ghir_A03G000170	normal	normal	normal	down	normal	normal	down	normal
Ghir_A03G000180	normal	normal	up	normal	normal	normal	normal	normal
Ghir_A03G000190	normal	normal	up	normal	normal	normal	up	normal
Ghir_A03G000300	normal	normal	normal	down	normal	normal	normal	down
Ghir_A03G000310	normal	normal	normal	up	normal	normal	normal	normal
Ghir_A03G000320	normal	normal	normal	up	normal	normal	normal	normal
Ghir_A03G000330	up	normal	normal	normal	normal	up	normal	down
Ghir_A03G000340	normal	down	down	down	normal	down	down	normal
Ghir_A03G000350	normal	down	normal	normal	normal	down	down	normal
Ghir_A03G000360	normal	normal	down	down	normal	normal	down	normal
Ghir_A03G000390	normal	normal	down	down	normal	normal	down	normal
Ghir_A03G000450	normal	down	down	down	normal	down	down	normal
Ghir_A03G000470	normal	down	down	down	normal	down	down	normal
Ghir_A03G000480	normal	down	down	down	normal	down	down	normal
Ghir_A03G000520	normal	down	normal	down	up	normal	normal	normal
Ghir_A03G000530	normal	normal	normal	normal	normal	normal	normal	down
Ghir_A03G000550	normal	down	down	down	normal	down	normal	normal
Ghir_A03G000570	normal	normal	down	normal	normal	normal	normal	normal
Ghir_A03G000600	normal	normal	normal	normal	up	normal	normal	normal
Ghir_A03G000630	normal	normal	up	normal	normal	normal	up	down
Ghir_A03G000640	normal	normal	down	down	normal	normal	down	down
Ghir_A03G000660	normal	normal	up	normal	normal	normal	normal	normal
Ghir_A03G000710	normal	down	normal	down	normal	normal	normal	normal
Ghir_A03G000730	normal	normal	normal	normal	normal	normal	down	up
Ghir_A03G000760	normal	normal	down	down	normal	normal	down	normal
Ghir_A03G000800	normal	normal	down	down	normal	normal	down	down
Ghir_A03G000810	normal	normal	up	normal	normal	normal	up	normal
Ghir_A03G000880	down	normal	down	down	down	down	normal	normal
Ghir_A03G000890	normal	normal	normal	normal	normal	normal	normal	down
Ghir_A03G000900	normal	up	up	normal	normal	normal	up	normal
Ghir_A03G000960	normal	normal	normal	down	normal	normal	down	normal
Ghir_A03G000980	up	up	up	up	normal	up	up	up
Ghir_A03G001000	normal	up	down	down	normal	normal	down	down
Ghir_A03G001010	normal	normal	down	normal	normal	normal	normal	normal
Ghir_A03G001030	normal	normal	down	normal	normal	normal	down	down
Ghir_A03G001080	normal	normal	normal	down	normal	normal	normal	normal
Ghir_A03G001100	down	down	normal	normal	normal	normal	normal	normal
Ghir_A03G001130	normal	normal	normal	normal	normal	normal	down	normal
Ghir_A03G001170	down	up	up	normal	down	normal	normal	normal
Ghir_A03G001180	normal	normal	normal	normal	normal	normal	down	normal
Ghir_A03G001220	normal	normal	normal	up	normal	normal	normal	up
Ghir_A03G001230	normal	normal	normal	up	normal	normal	normal	normal
Ghir_A03G001240	down	normal	normal	up	normal	normal	normal	normal
Ghir_A03G001260	up	normal	down	down	up	normal	down	down
Ghir_A03G001280	normal	normal	normal	up	normal	normal	normal	up
Ghir_A03G001300	normal	normal	normal	up	normal	normal	normal	up
Ghir_A03G001320	normal	normal	normal	normal	normal	normal	down	normal
Ghir_A03G001330	normal	down	down	down	normal	normal	down	normal
Ghir_A03G001350	normal	normal	normal	up	normal	normal	normal	normal
Ghir_A03G001420	normal	normal	normal	normal	normal	normal	up	normal
Ghir_A03G001430	normal	normal	down	down	normal	normal	down	normal
Ghir_A03G001480	normal	up	up	up	up	up	up	up
Ghir_A03G001490	normal	down	down	normal	normal	normal	down	normal
Ghir_A03G001500	normal	normal	normal	down	normal	down	down	normal
Ghir_A03G001540	normal	normal	normal	normal	normal	normal	normal	down
Ghir_A03G001550	normal	normal	normal	normal	normal	normal	normal	down
Ghir_A03G001600	normal	normal	up	normal	normal	normal	up	normal
Ghir_A03G001620	normal	normal	normal	down	normal	normal	normal	normal
Ghir_A03G001640	normal	normal	normal	down	normal	normal	normal	normal
Ghir_A03G001660	normal	down	down	down	normal	down	down	normal
Ghir_A03G001670	normal	normal	down	normal	normal	normal	down	normal
Ghir_A03G001690	normal	normal	normal	normal	normal	normal	normal	down
Ghir_A03G001700	normal	normal	up	normal	normal	normal	up	normal
Ghir_A03G001730	normal	normal	down	down	down	down	down	normal
Ghir_A03G001740	normal	normal	normal	down	normal	normal	down	down
Ghir_A03G001750	normal	up	up	up	normal	up	up	normal
Ghir_A03G001760	normal	normal	normal	normal	normal	normal	normal	down
Ghir_A03G001770	normal	normal	down	normal	normal	normal	down	normal
Ghir_A03G001800	normal	normal	normal	down	normal	normal	normal	normal
Ghir_A03G001820	normal	down	down	normal	normal	normal	down	down
Ghir_A03G001840	normal	down	down	normal	normal	down	down	normal
Ghir_A03G001860	normal	normal	down	normal	normal	normal	down	normal
Ghir_A03G001890	normal	down	normal	normal	normal	down	down	normal
Ghir_A03G001900	normal	down	down	down	down	normal	down	down
Ghir_A03G001910	normal	normal	normal	normal	normal	normal	down	down
Ghir_A03G001940	normal	up	up	up	normal	up	up	normal
Ghir_A03G001950	normal	normal	normal	normal	up	normal	normal	normal
Ghir_A03G001960	normal	down	down	normal	normal	normal	down	normal
Ghir_A03G001970	normal	down	down	normal	normal	down	down	normal
Ghir_A03G001980	normal	normal	down	down	normal	normal	down	down
Ghir_A03G002030	normal	down	down	down	normal	normal	down	down
Ghir_A03G002050	down	normal	down	down	down	normal	down	normal
Ghir_A03G002060	normal	normal	up	normal	normal	normal	normal	normal
Ghir_A03G002080	normal	up	up	normal	normal	up	normal	normal
Ghir_A03G002160	normal	normal	down	down	normal	normal	down	normal
Ghir_A03G002220	up	normal	up	normal	normal	normal	up	down
Ghir_A03G002230	normal	normal	normal	up	normal	normal	normal	normal
Ghir_A03G002250	normal	normal	normal	up	normal	normal	normal	normal
Ghir_A03G002260	normal	normal	down	down	normal	normal	down	normal
Ghir_A03G002270	normal	normal	down	down	normal	normal	normal	normal
Ghir_A03G002300	normal	normal	up	up	normal	up	up	normal
Ghir_A03G002320	normal	normal	down	normal	normal	normal	normal	normal
Ghir_A03G002350	normal	down	down	down	normal	down	down	down
Ghir_A03G002360	normal	normal	down	down	normal	normal	normal	normal
Ghir_A03G002380	normal	down	down	down	normal	down	down	down
Ghir_A03G002390	normal	normal	up	normal	normal	normal	normal	normal
Ghir_A03G002400	normal	down	down	down	normal	down	down	normal
Ghir_A03G002410	normal	down	normal	normal	normal	normal	normal	normal
Ghir_A03G002440	normal	normal	normal	up	normal	normal	normal	normal
Ghir_A03G002450	normal	down	down	down	normal	down	down	down
Ghir_A03G002480	normal	down	normal	down	normal	normal	normal	down
Ghir_A03G002490	normal	down	down	normal	normal	normal	down	normal
Ghir_A03G002510	normal	normal	normal	down	normal	down	down	normal
Ghir_A03G002540	normal	normal	normal	normal	normal	normal	up	normal
Ghir_A03G002610	normal	normal	up	normal	normal	normal	up	normal
Ghir_A03G002700	normal	normal	down	down	normal	normal	down	normal
Ghir_A03G002720	normal	down	down	down	normal	normal	down	down
Ghir_A03G002760	normal	normal	normal	normal	normal	normal	down	normal
Ghir_A03G002770	normal	normal	down	down	normal	normal	down	down
Ghir_A03G002790	normal	up	up	up	normal	up	up	normal
Ghir_A03G002800	up	up	up	up	normal	up	up	up
Ghir_A03G002810	normal	normal	normal	up	normal	normal	normal	normal
Ghir_A03G002820	normal	down	normal	down	normal	up	normal	down
Ghir_A03G002840	normal	normal	down	down	normal	normal	down	normal
Ghir_A03G002910	normal	normal	normal	normal	normal	normal	normal	down
Ghir_A03G002930	normal	down	down	down	normal	down	down	down
Ghir_A03G002950	normal	normal	down	down	normal	normal	down	normal
Ghir_A03G002980	normal	normal	normal	down	normal	normal	down	down
Ghir_A03G003020	normal	down	down	down	normal	down	down	down
Ghir_A03G003050	normal	down	down	down	normal	normal	down	down
Ghir_A03G003070	normal	down	down	down	normal	normal	down	normal
Ghir_A03G003080	normal	normal	up	normal	normal	up	normal	normal
Ghir_A03G003100	normal	normal	down	down	normal	normal	down	down
Ghir_A03G003150	normal	normal	up	up	normal	normal	up	up
Ghir_A03G003220	normal	normal	normal	normal	normal	normal	up	normal
Ghir_A03G003230	normal	normal	normal	normal	normal	normal	normal	up
Ghir_A03G003260	normal	normal	normal	normal	normal	normal	down	normal
Ghir_A03G003270	normal	up	up	normal	normal	normal	up	normal
Ghir_A03G003280	normal	normal	up	normal	normal	normal	normal	normal
Ghir_A03G003310	normal	normal	down	normal	normal	normal	down	normal
Ghir_A03G003350	normal	normal	down	normal	normal	normal	down	normal
Ghir_A03G003410	normal	normal	normal	down	normal	down	down	normal
Ghir_A03G003420	normal	normal	down	normal	normal	normal	down	normal
Ghir_A03G003480	normal	normal	normal	normal	normal	normal	up	up
Ghir_A03G003490	normal	normal	normal	up	normal	normal	normal	up
Ghir_A03G003500	normal	normal	normal	down	normal	normal	down	normal
Ghir_A03G003510	normal	normal	down	normal	normal	normal	down	normal
Ghir_A03G003540	normal	down	down	down	down	normal	down	down
Ghir_A03G003550	down	normal	down	down	normal	down	down	down
Ghir_A03G003570	up	normal	up	normal	up	normal	normal	normal
Ghir_A03G003580	normal	up	up	normal	normal	up	up	down
Ghir_A03G003600	normal	normal	down	normal	up	normal	down	down
Ghir_A03G003630	normal	down	down	normal	normal	down	normal	up
Ghir_A03G003690	normal	normal	down	down	normal	normal	down	normal
Ghir_A03G003700	normal	down	down	down	normal	normal	down	down
Ghir_A03G003710	normal	down	down	down	normal	normal	down	down
Ghir_A03G003720	normal	down	down	down	normal	down	down	down
Ghir_A03G003730	normal	normal	up	normal	normal	normal	up	up
Ghir_A03G003740	normal	down	down	down	normal	normal	down	down
Ghir_A03G003760	normal	normal	up	up	normal	normal	up	normal
Ghir_A03G003770	normal	normal	up	up	normal	normal	up	normal
Ghir_A03G003860	normal	normal	normal	down	normal	normal	normal	normal
Ghir_A03G003900	normal	normal	down	down	normal	normal	down	normal
Ghir_A03G003910	normal	down	down	down	normal	down	down	normal
Ghir_A03G003940	normal	down	normal	normal	normal	normal	normal	down
Ghir_A03G003960	normal	normal	normal	down	normal	normal	normal	normal
Ghir_A03G003980	normal	down	down	normal	normal	down	down	normal
Ghir_A03G004000	normal	down	down	down	down	down	down	down
Ghir_A03G004030	normal	normal	normal	normal	normal	normal	normal	up
Ghir_A03G004070	normal	normal	down	normal	normal	normal	normal	normal
Ghir_A03G004080	up	down	normal	normal	normal	normal	normal	normal
Ghir_A03G004100	normal	normal	up	normal	normal	normal	normal	normal
Ghir_A03G004110	normal	down	normal	down	normal	normal	down	down
Ghir_A03G004140	normal	down	down	down	down	normal	down	down
Ghir_A03G004150	normal	down	down	down	normal	down	down	normal
Ghir_A03G004210	normal	up	normal	normal	normal	normal	normal	normal
Ghir_A03G004220	normal	normal	up	normal	normal	normal	up	down
Ghir_A03G004270	up	normal	down	down	normal	normal	normal	down
Ghir_A03G004280	down	down	down	down	normal	down	down	down
Ghir_A03G004290	normal	normal	down	normal	normal	normal	down	normal
Ghir_A03G004320	normal	down	down	down	normal	down	down	normal
Ghir_A03G004330	normal	up	normal	normal	normal	normal	normal	up
Ghir_A03G004350	normal	normal	normal	up	normal	normal	up	normal
Ghir_A03G004390	normal	down	down	down	normal	down	down	down
Ghir_A03G004410	normal	down	normal	normal	normal	normal	normal	normal
Ghir_A03G004450	normal	normal	down	down	normal	normal	down	down
Ghir_A03G004480	normal	normal	down	down	normal	normal	down	down
Ghir_A03G004520	normal	up	up	up	normal	up	up	up
Ghir_A03G004550	normal	normal	up	up	normal	normal	up	normal
Ghir_A03G004560	normal	normal	normal	down	normal	normal	down	normal
Ghir_A03G004570	normal	normal	normal	up	normal	normal	normal	normal
Ghir_A03G004580	normal	down	normal	normal	normal	down	normal	normal
Ghir_A03G004590	normal	down	normal	normal	normal	normal	normal	normal
Ghir_A03G004610	normal	normal	up	normal	normal	normal	up	normal
Ghir_A03G004630	normal	normal	normal	up	normal	normal	normal	normal
Ghir_A03G004640	normal	up	normal	normal	normal	up	normal	down
Ghir_A03G004670	normal	normal	up	up	normal	normal	normal	normal
Ghir_A03G004710	normal	normal	down	down	normal	normal	down	normal
Ghir_A03G004760	normal	up	up	up	normal	up	up	normal
Ghir_A03G004770	up	normal	normal	normal	up	up	normal	down
Ghir_A03G004780	normal	normal	down	down	normal	normal	down	normal
Ghir_A03G004820	normal	normal	normal	up	normal	normal	normal	normal
Ghir_A03G004830	up	up	up	up	normal	up	up	up
Ghir_A03G004870	normal	normal	down	down	normal	normal	down	normal
Ghir_A03G004890	normal	normal	down	normal	normal	normal	down	normal
Ghir_A03G004900	normal	normal	normal	up	normal	normal	normal	normal
Ghir_A03G004910	normal	normal	up	up	normal	normal	up	normal
Ghir_A03G004950	normal	normal	down	down	normal	normal	down	normal
Ghir_A03G004980	normal	normal	normal	up	normal	normal	normal	normal
Ghir_A03G004990	normal	normal	down	normal	normal	normal	down	normal
Ghir_A03G005040	down	normal	down	normal	normal	down	down	normal
Ghir_A03G005070	normal	normal	down	down	normal	normal	normal	normal
Ghir_A03G005130	down	normal	down	normal	normal	down	down	normal
Ghir_A03G005140	normal	down	down	down	normal	normal	down	down
Ghir_A03G005170	down	down	down	down	normal	down	down	down
Ghir_A03G005180	normal	normal	down	normal	normal	normal	normal	normal
Ghir_A03G005190	up	normal	normal	normal	up	normal	normal	normal
Ghir_A03G005200	normal	up	up	normal	normal	normal	up	normal
Ghir_A03G005230	normal	normal	up	up	normal	normal	normal	normal
Ghir_A03G005250	normal	down	down	down	normal	down	down	down
Ghir_A03G005260	normal	normal	normal	down	normal	normal	normal	down
Ghir_A03G005270	normal	normal	down	down	normal	normal	normal	down
Ghir_A03G005280	normal	normal	normal	down	normal	normal	normal	normal
Ghir_A03G005320	normal	up	up	normal	normal	normal	normal	normal
Ghir_A03G005330	normal	normal	normal	up	normal	normal	normal	normal
Ghir_A03G005350	normal	normal	normal	normal	normal	normal	normal	up
Ghir_A03G005390	normal	down	down	down	normal	down	down	down
Ghir_A03G005400	normal	normal	up	up	normal	up	up	normal
Ghir_A03G005420	normal	normal	normal	up	normal	normal	normal	normal
Ghir_A03G005560	normal	normal	up	normal	normal	normal	up	normal
Ghir_A03G005580	normal	normal	normal	up	normal	normal	normal	normal
Ghir_A03G005590	normal	up	normal	normal	normal	normal	normal	normal
Ghir_A03G005610	normal	normal	down	normal	normal	normal	normal	normal
Ghir_A03G005620	normal	down	down	down	down	down	down	down
Ghir_A03G005640	normal	normal	normal	up	normal	normal	normal	normal
Ghir_A03G005650	normal	down	down	down	normal	down	down	normal
Ghir_A03G005660	normal	normal	down	normal	normal	normal	down	normal
Ghir_A03G005670	normal	normal	down	normal	normal	normal	down	normal
Ghir_A03G005690	normal	normal	down	normal	normal	normal	down	normal
Ghir_A03G005740	normal	normal	down	normal	normal	normal	normal	normal
Ghir_A03G005760	normal	normal	up	normal	normal	normal	up	normal
Ghir_A03G005800	normal	normal	normal	down	normal	normal	normal	normal
Ghir_A03G005850	normal	normal	down	up	normal	normal	down	up
Ghir_A03G005950	normal	up	up	up	normal	up	up	up
Ghir_A03G006000	down	down	down	normal	down	down	down	normal
Ghir_A03G006010	normal	normal	down	normal	normal	normal	down	normal
Ghir_A03G006040	normal	down	down	down	normal	normal	down	down
Ghir_A03G006050	normal	normal	down	normal	normal	normal	down	up
Ghir_A03G006070	normal	normal	normal	normal	normal	up	normal	up
Ghir_A03G006140	normal	normal	up	normal	normal	normal	up	normal
Ghir_A03G006160	normal	normal	down	down	normal	normal	down	normal
Ghir_A03G006250	normal	normal	down	normal	normal	normal	down	normal
Ghir_A03G006260	normal	normal	up	up	normal	normal	up	normal
Ghir_A03G006270	normal	up	up	normal	normal	up	up	normal
Ghir_A03G006310	normal	normal	down	down	normal	normal	down	normal
Ghir_A03G006330	normal	normal	normal	up	normal	normal	normal	normal
Ghir_A03G006350	normal	up	up	normal	up	up	normal	normal
Ghir_A03G006380	normal	normal	down	normal	normal	normal	normal	normal
Ghir_A03G006430	normal	up	up	normal	normal	normal	normal	normal
Ghir_A03G006450	normal	normal	normal	down	normal	normal	down	normal
Ghir_A03G006480	normal	normal	normal	down	normal	normal	normal	normal
Ghir_A03G006490	normal	up	normal	up	normal	normal	normal	normal
Ghir_A03G006500	normal	normal	up	normal	normal	normal	normal	normal
Ghir_A03G006510	normal	normal	up	normal	normal	normal	up	normal
Ghir_A03G006530	normal	up	normal	normal	normal	normal	normal	normal
Ghir_A03G006540	normal	normal	normal	down	normal	normal	normal	normal
Ghir_A03G006550	normal	normal	up	up	normal	up	up	normal
Ghir_A03G006610	normal	down	normal	normal	normal	normal	normal	down
Ghir_A03G006630	normal	down	down	down	normal	normal	down	down
Ghir_A03G006640	normal	normal	normal	up	normal	normal	up	normal
Ghir_A03G006670	normal	normal	down	down	normal	normal	down	normal
Ghir_A03G006700	normal	normal	normal	down	normal	normal	normal	down
Ghir_A03G006730	normal	normal	up	normal	normal	normal	up	normal
Ghir_A03G006780	normal	normal	normal	normal	normal	normal	down	normal
Ghir_A03G006790	normal	normal	down	down	normal	normal	down	normal
Ghir_A03G006800	normal	down	down	down	normal	down	down	down
Ghir_A03G006830	normal	normal	down	down	normal	down	down	normal
Ghir_A03G006840	normal	down	down	down	normal	down	down	normal
Ghir_A03G006890	normal	normal	normal	down	normal	normal	normal	normal
Ghir_A03G006920	normal	down	normal	normal	normal	normal	normal	normal
Ghir_A03G006930	up	normal	normal	down	normal	normal	normal	down
Ghir_A03G006950	normal	down	down	down	down	down	down	normal
Ghir_A03G007000	normal	down	down	normal	normal	normal	down	normal
Ghir_A03G007010	normal	normal	down	normal	normal	normal	down	normal
Ghir_A03G007030	normal	normal	down	normal	normal	normal	down	normal
Ghir_A03G007050	normal	up	up	up	normal	normal	up	normal
Ghir_A03G007060	normal	up	normal	normal	down	normal	normal	normal
Ghir_A03G007110	normal	normal	normal	up	normal	normal	normal	normal
Ghir_A03G007160	normal	normal	up	normal	normal	normal	up	normal
Ghir_A03G007220	normal	normal	down	normal	normal	normal	normal	normal
Ghir_A03G007230	normal	down	normal	down	normal	normal	normal	down
Ghir_A03G007240	normal	normal	normal	up	normal	normal	normal	normal
Ghir_A03G007280	up	up	up	up	normal	up	up	up
Ghir_A03G007320	normal	normal	down	down	normal	normal	normal	down
Ghir_A03G007410	normal	normal	normal	down	normal	normal	down	normal
Ghir_A03G007430	normal	normal	down	down	normal	normal	down	normal
Ghir_A03G007460	normal	normal	down	normal	normal	normal	down	normal
Ghir_A03G007470	normal	normal	down	down	normal	normal	normal	normal
Ghir_A03G007480	normal	up	up	up	normal	normal	up	normal
Ghir_A03G007540	normal	normal	normal	down	normal	normal	normal	normal
Ghir_A03G007550	normal	normal	down	normal	normal	normal	down	normal
Ghir_A03G007560	normal	down	normal	down	normal	normal	up	up
Ghir_A03G007580	normal	normal	down	normal	normal	normal	down	normal
Ghir_A03G007610	normal	up	up	up	normal	normal	up	up
Ghir_A03G007620	normal	normal	up	normal	normal	normal	normal	normal
Ghir_A03G007640	normal	down	normal	down	normal	normal	down	down
Ghir_A03G007680	normal	normal	down	normal	normal	normal	down	normal
Ghir_A03G007750	normal	normal	down	down	normal	normal	down	down
Ghir_A03G007760	normal	normal	normal	up	normal	normal	normal	normal
Ghir_A03G007770	normal	normal	up	up	normal	normal	up	normal
Ghir_A03G007780	normal	normal	normal	up	normal	normal	normal	normal
Ghir_A03G007810	normal	up	up	up	normal	up	up	up
Ghir_A03G007820	normal	normal	normal	down	normal	normal	down	normal
Ghir_A03G007840	normal	normal	down	down	normal	normal	down	normal
Ghir_A03G007860	normal	normal	up	down	normal	normal	up	normal
Ghir_A03G007900	normal	normal	normal	up	normal	normal	normal	normal
Ghir_A03G007910	normal	normal	normal	normal	normal	normal	normal	down
Ghir_A03G007930	normal	down	down	down	normal	down	down	normal
Ghir_A03G007970	normal	down	down	normal	normal	down	down	normal
Ghir_A03G007980	normal	normal	normal	down	normal	normal	normal	normal
Ghir_A03G008020	normal	normal	down	normal	normal	normal	down	normal
Ghir_A03G008040	normal	normal	normal	down	normal	normal	normal	normal
Ghir_A03G008050	normal	down	down	down	normal	down	down	down
Ghir_A03G008090	normal	normal	normal	normal	normal	normal	normal	up
Ghir_A03G008100	normal	normal	up	up	normal	normal	normal	normal
Ghir_A03G008120	normal	normal	up	up	normal	normal	normal	normal
Ghir_A03G008130	normal	down	normal	down	normal	normal	normal	normal
Ghir_A03G008140	normal	normal	up	up	normal	normal	up	normal
Ghir_A03G008150	normal	normal	normal	up	normal	normal	normal	up
Ghir_A03G008180	normal	down	normal	down	normal	normal	normal	down
Ghir_A03G008190	normal	down	down	down	normal	down	down	normal
Ghir_A03G008260	normal	down	down	down	normal	down	down	normal
Ghir_A03G008300	normal	normal	down	down	normal	normal	down	normal
Ghir_A03G008310	normal	normal	up	normal	normal	normal	normal	normal
Ghir_A03G008360	normal	down	normal	normal	normal	normal	down	down
Ghir_A03G008370	normal	up	normal	normal	normal	normal	normal	normal
Ghir_A03G008380	normal	normal	down	down	normal	normal	down	down
Ghir_A03G008410	normal	normal	normal	down	normal	normal	normal	normal
Ghir_A03G008450	normal	normal	normal	normal	normal	normal	up	normal
Ghir_A03G008550	normal	down	normal	normal	normal	normal	down	normal
Ghir_A03G008570	normal	normal	up	normal	normal	normal	up	normal
Ghir_A03G008610	normal	up	normal	up	normal	normal	normal	normal
Ghir_A03G008640	normal	normal	normal	normal	normal	normal	up	normal
Ghir_A03G008650	normal	down	down	down	normal	normal	down	normal
Ghir_A03G008680	normal	normal	normal	normal	normal	normal	normal	up
Ghir_A03G008730	normal	normal	normal	up	normal	normal	normal	normal
Ghir_A03G008770	normal	up	normal	up	normal	normal	normal	normal
Ghir_A03G008780	normal	normal	down	normal	normal	normal	down	normal
Ghir_A03G008800	normal	normal	down	down	normal	normal	down	normal
Ghir_A03G008810	up	normal	up	normal	normal	normal	normal	normal
Ghir_A03G008840	normal	normal	down	normal	normal	normal	down	normal
Ghir_A03G008880	normal	normal	down	normal	normal	normal	down	normal
Ghir_A03G008900	normal	normal	normal	down	normal	normal	normal	normal
Ghir_A03G008920	normal	normal	up	normal	normal	normal	normal	normal
Ghir_A03G008990	normal	normal	up	up	normal	normal	up	normal
Ghir_A03G009000	normal	up	up	up	normal	normal	up	normal
Ghir_A03G009050	normal	normal	up	up	normal	normal	up	normal
Ghir_A03G009080	normal	normal	down	normal	normal	normal	down	normal
Ghir_A03G009110	normal	normal	normal	up	normal	normal	normal	up
Ghir_A03G009150	normal	normal	up	up	normal	normal	up	up
Ghir_A03G009220	normal	normal	up	normal	normal	normal	normal	normal
Ghir_A03G009300	normal	normal	normal	down	normal	normal	normal	down
Ghir_A03G009330	normal	normal	up	normal	normal	normal	up	normal
Ghir_A03G009350	normal	normal	down	down	normal	normal	down	normal
Ghir_A03G009480	normal	normal	down	down	normal	up	normal	down
Ghir_A03G009490	normal	normal	normal	normal	normal	normal	normal	down
Ghir_A03G009530	normal	normal	up	normal	normal	normal	up	normal
Ghir_A03G009580	normal	normal	normal	down	normal	normal	normal	normal
Ghir_A03G009610	normal	normal	normal	normal	normal	normal	normal	up
Ghir_A03G009640	normal	normal	down	normal	normal	normal	down	normal
Ghir_A03G009680	normal	normal	up	up	normal	normal	normal	normal
Ghir_A03G009690	normal	normal	up	up	normal	normal	up	normal
Ghir_A03G009850	normal	down	normal	down	normal	down	normal	down
Ghir_A03G009860	normal	down	normal	down	normal	normal	down	normal
Ghir_A03G009890	normal	normal	down	normal	normal	normal	normal	normal
Ghir_A03G009910	normal	down	down	down	normal	down	down	normal
Ghir_A03G009970	normal	normal	normal	normal	normal	normal	up	normal
Ghir_A03G010060	normal	down	down	down	normal	down	down	down
Ghir_A03G010080	normal	down	down	down	normal	down	down	normal
Ghir_A03G010090	normal	normal	normal	normal	normal	normal	normal	up
Ghir_A03G010110	normal	normal	up	up	normal	normal	up	normal
Ghir_A03G010200	normal	normal	up	normal	normal	normal	up	normal
Ghir_A03G010210	normal	normal	normal	down	normal	normal	normal	normal
Ghir_A03G010240	normal	down	down	down	normal	down	down	normal
Ghir_A03G010320	normal	up	normal	normal	normal	normal	normal	normal
Ghir_A03G010340	normal	down	down	down	normal	down	down	down
Ghir_A03G010350	normal	normal	normal	down	normal	normal	normal	normal
Ghir_A03G010420	normal	normal	up	normal	normal	normal	normal	normal
Ghir_A03G010430	normal	normal	up	normal	normal	normal	normal	up
Ghir_A03G010460	up	up	up	up	normal	up	up	down
Ghir_A03G010480	normal	normal	up	normal	normal	normal	normal	normal
Ghir_A03G010500	up	normal	up	normal	normal	normal	normal	normal
Ghir_A03G010570	normal	normal	normal	up	normal	normal	normal	normal
Ghir_A03G010590	normal	normal	down	normal	normal	normal	down	normal
Ghir_A03G010730	normal	up	up	up	normal	normal	up	normal
Ghir_A03G010770	normal	normal	up	normal	normal	normal	up	normal
Ghir_A03G010790	normal	normal	up	up	normal	normal	up	normal
Ghir_A03G010800	normal	normal	normal	normal	normal	normal	normal	down
Ghir_A03G010870	normal	normal	normal	up	normal	normal	normal	up
Ghir_A03G010890	normal	normal	normal	normal	normal	normal	up	normal
Ghir_A03G010910	up	up	up	up	normal	up	up	normal
Ghir_A03G010930	normal	down	down	down	down	normal	down	down
Ghir_A03G010970	up	up	normal	up	up	up	up	normal
Ghir_A03G011000	normal	normal	normal	normal	normal	normal	down	normal
Ghir_A03G011010	normal	down	down	down	normal	down	down	normal
Ghir_A03G011020	normal	normal	down	normal	normal	normal	down	normal
Ghir_A03G011070	normal	normal	down	normal	normal	normal	normal	normal
Ghir_A03G011090	normal	normal	up	up	normal	normal	normal	normal
Ghir_A03G011120	normal	down	down	down	normal	down	down	down
Ghir_A03G011130	normal	normal	down	normal	normal	normal	down	normal
Ghir_A03G011200	down	down	down	down	normal	down	down	normal
Ghir_A03G011230	normal	normal	up	normal	normal	normal	normal	normal
Ghir_A03G011260	normal	normal	up	normal	normal	normal	up	normal
Ghir_A03G011280	normal	normal	normal	down	normal	normal	down	down
Ghir_A03G011290	up	up	up	up	up	up	up	down
Ghir_A03G011310	normal	normal	normal	normal	normal	normal	down	normal
Ghir_A03G011320	normal	down	up	normal	normal	normal	normal	normal
Ghir_A03G011340	normal	normal	up	up	normal	normal	up	normal
[truncated: 24,414 more rows]

## Sheet: Supporting Information Table S3
Supporting Information Table S3. GO enrichment of genes in module 2.
Enrich term	Ontology	Description	Number of Genes	P-value
GO:0006552	biological_process	leucine catabolic process	4	7.14578e-07
GO:0008453	molecular_function	alanine-glyoxylate transaminase activity	3	9.61375e-05
GO:0071446	biological_process	cellular response to salicylic acid stimulus	2	0.000588906
GO:0010226	biological_process	response to lithium ion	2	0.000588906
GO:0008515	molecular_function	sucrose transmembrane transporter activity	3	0.000406754
GO:0006012	biological_process	galactose metabolic process	4	0.000525146
GO:0005506	molecular_function	iron ion binding	14	0.000877126
GO:0055114	biological_process	oxidation-reduction process	42	0.00115317
GO:0015770	biological_process	sucrose transport	3	0.000406754
GO:0006680	biological_process	glucosylceramide catabolic process	2	0.00207701
GO:0000976	molecular_function	transcription regulatory region sequence-specific DNA binding	3	0.00230535
GO:0071470	biological_process	cellular response to osmotic stress	2	0.00162375
GO:0071215	biological_process	cellular response to abscisic acid stimulus	2	0.00207701
GO:0070330	molecular_function	aromatase activity	4	0.0015564
GO:0004348	molecular_function	glucosylceramidase activity	2	0.00207701
GO:0006873	biological_process	cellular ion homeostasis	2	0.00207701
GO:0009610	biological_process	response to symbiotic fungus	3	0.00294266
GO:0003861	molecular_function	3-isopropylmalate dehydratase activity	2	0.00314088
GO:0012511	cellular_component	monolayer-surrounded lipid storage body	2	0.00374983
GO:1901700	biological_process	response to oxygen-containing compound	5	0.00351401
GO:0004075	molecular_function	biotin carboxylase activity	2	0.00374983
GO:0005887	cellular_component	integral component of plasma membrane	3	0.00451692
GO:0009737	biological_process	response to abscisic acid	9	0.00515006
GO:0009969	biological_process	xyloglucan biosynthetic process	2	0.00587493
GO:0005354	molecular_function	galactose transmembrane transporter activity	2	0.00668004
GO:0015757	biological_process	galactose transport	2	0.00668004
GO:0009507	cellular_component	chloroplast	6	0.00846246
GO:0003735	molecular_function	structural constituent of ribosome	1	0.00821839
GO:0010053	biological_process	root epidermal cell differentiation	2	0.015953
GO:0031539	biological_process	positive regulation of anthocyanin metabolic process	1	0.0154323
GO:0019722	biological_process	calcium-mediated signaling	3	0.0159245
GO:0017113	molecular_function	dihydropyrimidine dehydrogenase (NADP+) activity	1	0.0154323
GO:0010304	biological_process	PSII associated light-harvesting complex II catabolic process	2	0.0171951
GO:0034484	biological_process	raffinose catabolic process	1	0.0154323
GO:0047044	molecular_function	androstan-3-alpha,17-beta-diol dehydrogenase activity	2	0.0171951
GO:0071230	biological_process	cellular response to amino acid stimulus	1	0.0154323
GO:0008470	molecular_function	isovaleryl-CoA dehydrogenase activity	1	0.0154323
GO:0070588	biological_process	calcium ion transmembrane transport	2	0.0184769
GO:0004174	molecular_function	electron-transferring-flavoprotein dehydrogenase activity	1	0.0154323
GO:0004846	molecular_function	urate oxidase activity	1	0.0154323
GO:0071435	biological_process	potassium ion export	1	0.0154323
GO:0005262	molecular_function	calcium channel activity	1	0.0306271
GO:0034214	biological_process	protein hexamerization	1	0.0306271
GO:0006144	biological_process	purine nucleobase metabolic process	1	0.0230591
GO:0047130	molecular_function	saccharopine dehydrogenase (NADP+, L-lysine-forming) activity	1	0.0154323
GO:0004485	molecular_function	methylcrotonoyl-CoA carboxylase activity	1	0.0306271
GO:0009607	biological_process	response to biotic stimulus	3	0.0236228
GO:0003960	molecular_function	NADPH:quinone reductase activity	2	0.0239877
GO:0006212	biological_process	uracil catabolic process	1	0.0230591
GO:0009702	molecular_function	L-arabinokinase activity	1	0.0306271
GO:0006097	biological_process	glyoxylate cycle	2	0.0113962
GO:0007154	biological_process	cell communication	2	0.0211569
GO:0019566	biological_process	arabinose metabolic process	1	0.0154323
GO:0016805	molecular_function	dipeptidase activity	1	0.0230591
GO:0071731	biological_process	response to nitric oxide	1	0.0306271
GO:0043447	biological_process	alkane biosynthetic process	1	0.0306271
GO:0017119	cellular_component	Golgi transport complex	2	0.0211569
GO:0019544	biological_process	arginine catabolic process to glutamate	1	0.0230591
GO:0019628	biological_process	urate catabolic process	1	0.0154323
GO:0003978	molecular_function	UDP-glucose 4-epimerase activity	2	0.0113962
GO:0009410	biological_process	response to xenobiotic stimulus	2	0.0254581
GO:0004158	molecular_function	dihydroorotate oxidase activity	1	0.0306271
GO:2000021	biological_process	regulation of ion homeostasis	1	0.0230591
GO:0048838	biological_process	release of seed from dormancy	1	0.0306271
GO:0008908	molecular_function	isochorismatase activity	1	0.0154323
GO:0010035	biological_process	response to inorganic substance	2	0.0124723
GO:0004637	molecular_function	phosphoribosylamine-glycine ligase activity	1	0.0230591
GO:0004848	molecular_function	ureidoglycolate hydrolase activity	1	0.0306271
GO:0003872	molecular_function	6-phosphofructokinase activity	2	0.0147514
GO:0015996	biological_process	chlorophyll catabolic process	3	0.0228534
GO:0006723	biological_process	cuticle hydrocarbon biosynthetic process	1	0.0306271
GO:0044183	molecular_function	protein binding involved in protein folding	1	0.0381367
GO:0004755	molecular_function	saccharopine dehydrogenase (NADP+, L-glutamate-forming) activity	1	0.0154323
GO:0004084	molecular_function	branched-chain-amino-acid transaminase activity	1	0.0306271
GO:0005945	cellular_component	6-phosphofructokinase complex	2	0.0147514
GO:0005795	cellular_component	Golgi stack	2	0.0350085
GO:0050590	molecular_function	desacetoxyvindoline 4-hydroxylase activity	1	0.0381367
GO:0045333	biological_process	cellular respiration	1	0.0455883
GO:0018580	molecular_function	nitronate monooxygenase activity	1	0.0306271
GO:0052732	molecular_function	phosphoethanolamine phosphatase activity	1	0.0455883
GO:0015671	biological_process	oxygen transport	1	0.0381367
GO:0003676	molecular_function	nucleic acid binding	2	0.0141553
GO:0032774	biological_process	RNA biosynthetic process	1	0.0455883
GO:0051669	molecular_function	fructan beta-fructosidase activity	1	0.0381367
GO:0015399	molecular_function	primary active transmembrane transporter activity	1	0.0306271
GO:0006002	biological_process	fructose 6-phosphate metabolic process	2	0.0147514
GO:0005544	molecular_function	calcium-dependent phospholipid binding	2	0.0135909
GO:0006656	biological_process	phosphatidylcholine biosynthetic process	1	0.0455883
GO:0010285	molecular_function	L,L-diaminopimelate aminotransferase activity	1	0.0381367
GO:0001666	biological_process	response to hypoxia	2	0.0402244
GO:0010309	molecular_function	acireductone dioxygenase [iron(II)-requiring] activity	1	0.0306271
GO:0015824	biological_process	proline transport	3	0.0141159
GO:0052731	molecular_function	phosphocholine phosphatase activity	1	0.0455883
GO:0005344	molecular_function	oxygen carrier activity	1	0.0381367
GO:0003938	molecular_function	IMP dehydrogenase activity	1	0.0455883
GO:0008936	molecular_function	nicotinamidase activity	1	0.0306271
GO:0042546	biological_process	cell wall biogenesis	2	0.0495154
GO:0004458	molecular_function	D-lactate dehydrogenase (cytochrome) activity	1	0.0381367
GO:0008643	biological_process	carbohydrate transport	3	0.0484487
GO:0000234	molecular_function	phosphoethanolamine N-methyltransferase activity	1	0.0455883
GO:0004364	molecular_function	glutathione transferase activity	2	0.0495154
GO:0005777	cellular_component	peroxisome	5	0.0491779
GO:0035885	molecular_function	exochitinase activity	1	0.0306271
GO:0015172	molecular_function	acidic amino acid transmembrane transporter activity	1	0.0455883
GO:0050306	molecular_function	sucrose 1F-fructosyltransferase activity	1	0.0381367
GO:0044444	cellular_component	cytoplasmic part	4	0.0422071
GO:0017176	molecular_function	phosphatidylinositol N-acetylglucosaminyltransferase activity	1	0.0455883
GO:0042425	biological_process	choline biosynthetic process	1	0.0381367
GO:0015800	biological_process	acidic amino acid transport	1	0.0306271
GO:0006527	biological_process	arginine catabolic process	1	0.0455883
GO:0003156	biological_process	regulation of animal organ formation	1	0.0306271
GO:0004451	molecular_function	isocitrate lyase activity	1	0.0455883
GO:0005217	molecular_function	intracellular ligand-gated ion channel activity	1	0.0455883
GO:0003988	molecular_function	acetyl-CoA C-acyltransferase activity	1	0.0306271
GO:0009725	biological_process	response to hormone	3	0.0440362
GO:0051741	molecular_function	2-methyl-6-phytyl-1,4-benzoquinone methyltransferase activity	1	0.0455883
GO:0010508	biological_process	positive regulation of autophagy	1	0.0306271
GO:0000256	biological_process	allantoin catabolic process	1	0.0455883
GO:0009446	biological_process	putrescine biosynthetic process	1	0.0455883

## Sheet: Supporting Information Table S4
Supporting Information Table S4. Genes and annotations in module 2.
Gene id	Total weight	Orthologous transcripts in Arabidopsis thaliana	Function ID
Ghir_A05G042640	68.9037	AT3G11410.1	ATPP2CA; AHG3; PP2CA
Ghir_A03G012820	68.7636	AT1G27290.1
Ghir_A07G015210	63.4314	AT1G01800.1
Ghir_A11G010740	62.0097	AT2G46680.1	ATHB-7; ATHB7; HB-7
Ghir_A06G010680	61.7458	AT2G25280.1
Ghir_A04G009260	59.7161	AT2G37770.2
Ghir_A09G025200	53.9759	AT5G49120.1
Ghir_A10G009330	53.5934	AT5G66780.1
Ghir_A09G019870	53.1724	AT4G10960.1	UGE5
Ghir_A05G034160	52.8111	AT2G40095.1
Ghir_A03G007280	51.0201	AT3G48510.1
Ghir_A10G000580	49.3982	AT4G22270.1	MRB1; ATMRB1
Ghir_A09G007410	48.0469	AT3G06510.2	SFR2
Ghir_A08G010780	47.8204	AT3G61890.1	ATHB-12; ATHB12; HB-12
Ghir_A10G002370	47.5058	AT5G44310.2
Ghir_A08G008740	47.4823	AT3G13050.1
Ghir_A02G011270	47.4709	AT1G64060.1	ATRBOH F; ATRBOHF; RBOHAP108; RBOHF; RBOH F
Ghir_A11G013410	45.889	AT2G38860.2	YLS5
Ghir_A01G002250	44.9703	AT5G13170.1	SAG29; SWEET15; AtSWEET15
Ghir_A09G018570	44.6277	AT1G13360.1
Ghir_A01G010960	43.3803	AT1G46768.1	RAP2.1
Ghir_A11G013200	43.2913	AT1G03120.1	ATRAB28; RAB28
Ghir_A07G022160	43.1579	NoHits
Ghir_A03G001940	42.1058	AT4G22920.1	ATNYE1; NYE1
Ghir_A08G012710	41.4625	AT1G02660.1
Ghir_A03G013340	40.1167	AT1G03400.1
Ghir_A08G004540	37.9219	AT1G67030.1	ZFP6
Ghir_A01G008470	37.8984	AT4G26470.1
Ghir_A04G014570	37.3572	AT1G09660.1
Ghir_A08G021420	37.1574	AT4G01950.1	ATGPAT3; GPAT3
Ghir_A06G008210	37.0936	AT1G23070.1
Ghir_A07G001370	36.081	AT5G57050.1	ABI2; AtABI2
Ghir_A06G008720	35.9623	AT4G33150.1
Ghir_A04G010920	35.717	AT5G13330.1	Rap2.6L
Ghir_A01G021450	35.5907	AT3G55610.1	P5CS2
Ghir_A07G014320	34.5383	AT2G46680.1	ATHB-7; ATHB7; HB-7
Ghir_A09G003860	34.295	AT5G14230.1
Ghir_A02G002510	34.0125	AT2G26710.1	BAS1; CYP734A1; CYP72B1
Ghir_A10G002540	33.437	AT2G39200.1	MLO12; ATMLO12
Ghir_A06G018880	33.4135	AT3G11450.1
Ghir_A08G021350	33.2843	AT1G56600.1	AtGolS2; GolS2
Ghir_A11G013210	32.7029	AT3G22550.1
Ghir_A08G018510	31.992	AT4G22920.1	ATNYE1; NYE1
Ghir_A06G009450	31.9434	AT2G25950.1
Ghir_A01G005780	31.4536	AT4G27410.3	RD26
Ghir_A03G017770	31.2306	NoHits
Ghir_A09G018210	31.0739	AT1G68090.1	ANNAT5; ANN5
Ghir_A05G021820	30.9529	AT1G10070.1	ATBCAT-2; BCAT-2
Ghir_A03G011420	30.3002	AT5G39785.2
Ghir_A03G003770	29.5195	AT5G60790.1	ATGCN1; GCN1
Ghir_A09G020410	28.6594	AT1G12240.1	ATBETAFRUCT4; VAC-INV
Ghir_A06G006430	28.5633	AT3G24503.1	ALDH2C4; ALDH1A; REF1
Ghir_A05G024590	28.4991	AT1G21410.1	SKP2A
Ghir_A02G007680	26.4543	AT3G26430.1
Ghir_A05G003430	25.5965	AT3G14690.1	CYP72A15
Ghir_A01G001090	24.6967	AT3G18830.1	ATPLT5; PMT5; ATPMT5
Ghir_A08G024260	24.6535	AT1G33590.1
Ghir_A09G022500	24.1033	AT3G08860.1	PYD4
Ghir_A05G006240	23.7751	AT4G31860.1
Ghir_A09G019200	23.1016	AT1G07430.1	HAI2
Ghir_A02G003470	22.9986	AT3G22740.1	HMT3
Ghir_A08G009460	22.5857	AT2G12400.1
Ghir_A03G019110	22.5179	AT5G10230.1	ANNAT7; ANN7
Ghir_A05G038270	20.8516	AT5G15450.1	APG6; CLPB3; CLPB-P
Ghir_A05G010470	20.0836	AT5G60580.2
Ghir_A09G019780	19.0475	AT4G24020.1	NLP7
Ghir_A01G007450	18.7975	AT3G20300.1
Ghir_A09G005790	18.7838	AT1G17970.1
Ghir_A07G011720	18.5478	AT5G22460.1
Ghir_A10G002270	18.4183	AT4G04960.1
Ghir_A03G005950	18.0596	AT3G09200.1
Ghir_A05G019320	18.0579	AT2G16430.2	PAP10; ATPAP10
Ghir_A01G008520	18.0391	AT5G60900.1	RLK1
Ghir_A04G014160	17.5992	AT2G16060.1	GLB1; AHB1; ARATH GLB1; NSHB1; ATGLB1; HB1
Ghir_A05G009900	17.5546	AT5G59300.1	UBC7; ATUBC7
Ghir_A05G000140	17.473	AT2G40070.1
Ghir_A01G021440	17.4632	AT3G55610.1	P5CS2
Ghir_A10G007260	17.3354	AT1G80160.1
Ghir_A08G016960	16.9951	AT1G32740.1
Ghir_A10G020260	16.8623	AT3G57810.2
Ghir_A11G001620	16.1199	AT2G46680.1	ATHB-7; ATHB7; HB-7
Ghir_A03G009150	15.7798	AT1G75490.1
Ghir_A09G014170	15.7391	AT5G06440.4
Ghir_A10G014470	15.6686	AT3G54420.1	ATEP3; ATCHITIV; CHIV; EP3
Ghir_A02G003390	15.5049	AT4G10250.1	ATHSP22.0
Ghir_A03G008990	15.414	AT5G42770.2
Ghir_A10G004800	15.2108	AT1G72330.3	ALAAT2
Ghir_A03G020610	15.0526	AT5G53390.1
Ghir_A01G004820	14.6034	AT1G78850.1
Ghir_A03G011970	14.5629	NoHits
Ghir_A03G006550	14.4025	AT5G07330.1
Ghir_A07G001290	14.3835	AT2G26150.1	ATHSFA2; HSFA2
Ghir_A09G000660	14.2873	AT5G09220.1	AAP2
Ghir_A07G005540	14.2091	AT5G50720.1	ATHVA22E; HVA22E
Ghir_A04G009180	14.2042	AT2G39730.1	RCA
Ghir_A09G023820	14.1216	AT3G22470.1
Ghir_A08G009450	14.046	AT5G25280.1
Ghir_A10G015270	13.9026	AT5G59320.1	LTP3
Ghir_A01G001620	13.6478	NoHits
Ghir_A10G017440	13.2584	AT3G16910.1	AAE7; ACN1
Ghir_A08G005860	13.1891	NoHits
Ghir_A08G008150	13.1582	AT3G62860.1
Ghir_A01G016670	13.118	AT1G19250.1	FMO1
Ghir_A02G019140	12.8196	AT5G33370.1
Ghir_A05G014250	12.8173	AT1G54050.1
Ghir_A04G010180	12.6914	AT5G01300.1
Ghir_A05G018070	12.6864	AT5G47810.1	PFK2
Ghir_A08G009490	12.4514	AT2G01050.1
Ghir_A02G014420	12.3518	AT2G46550.1
Ghir_A08G011790	12.3039	AT3G42170.1
Ghir_A08G010760	12.1328	AT2G46680.1	ATHB-7; ATHB7; HB-7
Ghir_A01G004630	11.9713	AT1G78780.2
Ghir_A01G000940	11.9512	AT2G15220.1
Ghir_A09G006720	11.9227	AT4G13430.1	IIL1; ATLEUC1
Ghir_A06G018030	11.8538	AT2G39510.1
Ghir_A04G012360	11.835	AT5G64250.2
Ghir_A02G001890	11.7855	AT5G48570.1	ROF2; ATFKBP65; FKBP65
Ghir_A08G024790	11.5653	AT5G57800.1	FLP1; YRE; CER3; WAX2
Ghir_A04G014220	11.5416	AT4G31940.1	CYP82C4
Ghir_A09G015330	11.4754	AT1G75800.1
Ghir_A05G016780	11.3882	AT3G15510.1	ATNAC2; ANAC056; NARS1; NAC2
Ghir_A11G011610	11.3318	AT2G47260.1	WRKY23; ATWRKY23
Ghir_A11G007560	11.3175	AT5G15110.1
Ghir_A04G011140	11.2322	AT1G24020.1	MLP423
Ghir_A09G011770	11.1961	AT5G12310.1
Ghir_A02G011390	11.1741	AT4G22220.1	ISU1; ATISU1
Ghir_A07G015170	11.0744	AT1G01770.1
Ghir_A01G018010	11.0302	AT4G08570.1
Ghir_A01G019680	11.0242	AT1G52340.1	ABA2; SIS4; GIN1; SDR1; ISI4; SRE1; ATABA2; ATSDR1
Ghir_A08G017560	10.9508	AT4G16765.1
Ghir_A06G002630	10.9066	AT3G49680.1	ATBCAT-3; BCAT3
Ghir_A07G018330	10.8018	AT3G07700.3
Ghir_A10G000570	10.7782	AT4G05520.1	ATEHD2; EHD2
Ghir_A03G020700	10.7318	AT4G33985.1
Ghir_A05G025740	10.6631	AT4G10050.1
Ghir_A11G003800	10.5504	AT5G07950.1
Ghir_A02G002870	10.4436	AT3G09270.1	ATGSTU8; GSTU8
Ghir_A02G011200	10.3591	AT1G64110.2
Ghir_A03G004550	10.3328	AT5G59740.1
Ghir_A04G007990	10.3017	AT2G36950.1
Ghir_A08G021960	10.2991	AT1G54870.1
Ghir_A11G002250	10.296	AT5G41210.1	ATGSTT1; GST10; GSTT1
Ghir_A06G010120	10.2483	AT4G02040.1
Ghir_A11G002010	10.2463	NoHits
Ghir_A03G000050	10.1547	AT1G62790.1
Ghir_A09G011420	10.1336	AT3G45300.1	IVD; ATIVD; IVDH
Ghir_A10G014110	10.0277	AT2G43400.1	ETFQO
Ghir_A11G007720	10.0184	AT3G01090.2	AKIN10; KIN10
Ghir_A04G009340	9.95722	AT5G02010.1	ATROPGEF7; ROPGEF7
Ghir_A02G016190	9.77172	AT5G65670.1	IAA9
Ghir_A06G005240	9.72485	NoHits
Ghir_A03G011410	9.6122	AT1G69850.1	ATNRT1:2; NTL1; NRT1:2
Ghir_A04G010240	9.56525	AT5G66770.1
Ghir_A09G016220	9.55191	AT2G37770.2
Ghir_A04G009530	9.4465	AT2G37975.1
Ghir_A07G005930	9.44286	AT5G50360.1
Ghir_A05G011260	9.42568	AT3G02850.1	SKOR
Ghir_A09G009940	9.41964	AT1G80650.1	RTL1
Ghir_A04G015740	9.41592	AT5G03490.1
Ghir_A10G012460	9.36962	AT5G24560.1	AtPP2-B12; PP2-B12
Ghir_A01G004810	9.239	AT1G78850.1
Ghir_A08G000210	9.23125	AT2G28590.1
Ghir_A01G019690	9.19773	AT1G52340.1	ABA2; SIS4; GIN1; SDR1; ISI4; SRE1; ATABA2; ATSDR1
Ghir_A07G000800	9.16946	AT2G44970.1
Ghir_A05G040680	9.06841	AT4G23920.1	UGE2; ATUGE2
Ghir_A11G001750	9.06287	AT4G10430.1
Ghir_A07G001250	9.0362	AT5G56970.1	CKX3; ATCKX3
Ghir_A05G022250	9.02867	AT1G09890.1
Ghir_A05G019330	9.00476	AT1G75490.1
Ghir_A05G015920	8.98306	AT4G18700.1	CIPK12; SnRK3.9; ATWL4; WL4
Ghir_A04G013460	8.92569	AT4G34710.1	ADC2; SPE2; ATADC2
Ghir_A08G007400	8.90779	AT1G03220.1
Ghir_A03G014130	8.84033	AT1G67370.1	ASY1; ATASY1
Ghir_A08G022730	8.77503	NoHits
Ghir_A04G012090	8.76358	AT2G23240.1
Ghir_A06G012080	8.69932	AT5G50080.1	ERF110
Ghir_A10G012340	8.59634	AT2G33150.1	PKT3; PED1; KAT2
Ghir_A06G005320	8.55538	AT5G25280.1
Ghir_A05G008670	8.49276	AT2G27770.1
Ghir_A09G004740	8.47131	AT5G62150.1
Ghir_A05G037920	8.40449	AT5G15250.2	FTSH6
Ghir_A03G005560	8.40264	AT5G59050.1
Ghir_A01G017830	8.38191	AT1G09830.1
Ghir_A05G013590	8.02335	AT1G59870.1	PEN3; PDR8; ATPDR8; ABCG36; ATABCG36
Ghir_A02G005720	7.94233	AT3G06490.1	MYB108; AtMYB108; BOS1
Ghir_A05G015180	7.93514	AT3G14420.1
Ghir_A09G010140	7.8872	AT3G44735.1	PSK1; ATPSK3; PSK3
Ghir_A02G012280	7.88227	AT2G41640.1
Ghir_A09G015650	7.81274	AT2G36985.1	ROT4; DVL16
Ghir_A11G013540	7.80571	AT1G17700.1	PRA1.F1
Ghir_A07G024660	7.8053	AT5G14120.1
Ghir_A07G008080	7.74939	AT5G17220.1	ATGSTF12; GST26; TT19; GSTF12
Ghir_A02G010230	7.60682	AT3G58810.1	MTPA2; ATMTPA2; MTP3; ATMTP3
Ghir_A02G018570	7.59612	AT2G16530.1
Ghir_A03G010460	7.5084	AT3G18000.1	NMT1; XPL1; PEAMT
Ghir_A03G000190	7.50303	AT1G31970.1	STRS1
Ghir_A09G024480	7.44048	AT3G24310.1	MYB305; ATMYB71
Ghir_A08G010920	7.42544	NoHits
Ghir_A11G005460	7.36815	AT4G37680.1	HHP4
Ghir_A07G003140	7.36534	AT4G30960.1	CIPK6; SIP3; SNRK3.14; ATCIPK6
Ghir_A04G010270	7.3246	NoHits
Ghir_A11G003270	7.31919	NoHits
Ghir_A11G010730	7.20067	AT2G46660.1	CYP78A6
Ghir_A03G000010	7.1334	AT4G22790.1
Ghir_A09G005630	7.07479	AT1G25340.1	MYB116; AtMYB116
Ghir_A02G016400	7.01537	AT4G37790.1	HAT22
Ghir_A02G001030	7.01341	NoHits
Ghir_A10G005950	7.00618	AT1G73040.1
Ghir_A05G020540	6.97001	AT3G63470.1	scpl40
Ghir_A05G021560	6.84969	AT4G31540.1	ATEXO70G1; EXO70G1
Ghir_A06G003190	6.73484	AT4G24550.2
Ghir_A05G003160	6.71927	AT2G26150.1	ATHSFA2; HSFA2
Ghir_A10G017930	6.69675	AT3G06490.1	MYB108; AtMYB108; BOS1
Ghir_A09G024930	6.66568	AT4G16160.2	ATOEP16-2; ATOEP16-S
Ghir_A05G030850	6.5559	AT2G39490.1
Ghir_A10G020480	6.52624	AT5G03530.1	ATRAB ALPHA; ATRAB; ATRAB18B; ATRABC2A; RABC2A
Ghir_A04G003650	6.47801	AT3G15180.2
Ghir_A09G026340	6.43269	AT5G51070.1	ERD1; CLPD; SAG15
Ghir_A03G012240	6.40146	AT3G21720.1	ICL
Ghir_A03G012460	6.34892	AT1G14780.1
Ghir_A02G000630	6.2928	AT3G08860.1	PYD4
Ghir_A01G013670	6.27673	AT2G37870.1
Ghir_A04G002850	6.26105	AT4G27410.3	RD26
Ghir_A11G004660	6.17394	AT3G51370.1
Ghir_A05G001080	5.8863	AT3G55430.1
Ghir_A05G003440	5.87882	AT5G09380.1
Ghir_A08G006120	5.87712	AT2G44670.1
Ghir_A10G002970	5.85403	AT2G34340.1
Ghir_A09G008620	5.82477	AT3G57030.1
Ghir_A09G015480	5.76031	AT5G03440.1
Ghir_A02G004000	5.73496	NoHits
Ghir_A06G012930	5.70374	AT4G38830.1	CRK26
Ghir_A05G037790	5.68319	NoHits
Ghir_A10G009520	5.67302	AT4G36400.1
Ghir_A04G015900	5.66691	AT1G13990.3
Ghir_A01G015180	5.64607	AT1G67856.1
Ghir_A11G009680	5.60435	AT4G00355.3
Ghir_A09G012270	5.46602	AT1G51340.2
Ghir_A08G009860	5.41927	NoHits
Ghir_A03G023090	5.41509	AT3G19680.1
Ghir_A06G022310	5.41202	AT5G47530.1
Ghir_A02G008300	5.37457	AT4G24580.1	REN1
Ghir_A11G006720	5.292	AT2G42560.1
Ghir_A11G013190	5.27091	AT1G03120.1	ATRAB28; RAB28
Ghir_A05G003300	5.26522	AT4G29820.1	CFIM-25; ATCFIM-25
Ghir_A08G019780	5.19788	AT5G63450.1	CYP94B1
Ghir_A08G024140	5.18223	AT2G45360.1
Ghir_A03G001750	5.15423	AT4G22740.1
Ghir_A09G018240	5.08328	AT3G17810.1	PYD1
Ghir_A03G013630	5.01475	AT2G01460.1
Ghir_A05G012020	5.01181	AT1G78995.1
Ghir_A07G002130	4.98178	AT5G12040.1
Ghir_A05G017210	4.8665	AT1G18100.1	E12A11; MFT
Ghir_A05G011160	4.81932	AT2G30160.1
Ghir_A04G004790	4.77522	AT1G55020.1	LOX1; ATLOX1
Ghir_A06G014180	4.72911	AT2G01050.1
Ghir_A05G039760	4.70222	AT4G33467.1
Ghir_A01G007240	4.65547	AT5G55050.1
Ghir_A05G039590	4.55637	AT1G21390.1	emb2170
Ghir_A10G015680	4.53664	AT2G42570.1	TBL39
Ghir_A05G023240	4.51621	AT1G78130.1	UNE2
Ghir_A10G021970	4.41259	AT5G13670.1
Ghir_A08G024880	4.40152	AT5G11260.1	HY5; TED 5
Ghir_A03G020080	4.32848	AT2G14740.1	ATVSR3; VSR3; VSR2;2; BP80-2;2
Ghir_A05G029680	4.3206	NoHits
Ghir_A08G003040	4.30893	AT3G13130.1
Ghir_A05G017000	4.27389	AT4G21580.1
Ghir_A02G018350	4.26923	AT5G17760.1
Ghir_A05G027290	4.22996	AT1G36160.1	ACC1; AT-ACC1; EMB22; GK; PAS3
Ghir_A06G012920	4.16666	AT4G23180.1	CRK10; RLK4
Ghir_A05G008710	4.16514	AT1G08200.1	AXS2
Ghir_A05G011150	4.12359	AT2G30140.1
Ghir_A07G004960	4.12285	AT4G25140.1	OLEO1; OLE1
Ghir_A10G012670	4.0955	AT3G18670.1
Ghir_A07G022700	4.05925	AT5G63450.1	CYP94B1
Ghir_A06G002180	4.04095	AT5G59845.1
Ghir_A05G029870	4.00112	AT4G36220.1	FAH1; CYP84A1
Ghir_A10G004360	3.98205	AT5G45100.1
Ghir_A05G040420	3.938	AT1G17860.1
Ghir_A04G005410	3.91744	NoHits
Ghir_A01G003740	3.81598	AT5G39020.1
Ghir_A05G017030	3.71278	AT5G54310.1	NEV; AGD5
Ghir_A04G010760	3.68884	NoHits
Ghir_A11G011600	3.66905	NoHits
Ghir_A11G013760	3.66649	AT2G31260.1	APG9; ATAPG9
Ghir_A07G006950	3.64582	AT3G54170.1	ATFIP37; FIP37
Ghir_A02G013180	3.59155	AT1G16770.1
Ghir_A02G017390	3.58419	AT5G66810.1
Ghir_A09G021340	3.58276	AT2G32710.1	KRP4; ACK2; ICK7
Ghir_A01G015570	3.53618	AT1G67340.1
Ghir_A09G017520	3.51556	AT4G33070.1
Ghir_A01G020160	3.49152	AT3G44735.1	PSK1; ATPSK3; PSK3
Ghir_A02G010270	3.48124	AT4G10850.1	SWEET7; AtSWEET7
Ghir_A02G003560	3.45376	AT4G14710.5	ATARD2
Ghir_A06G012490	3.43637	AT4G16130.1	ARA1; ISA1; ATISA1
Ghir_A02G019420	3.42249	AT2G17530.1
Ghir_A01G011330	3.42215	AT5G64460.2
Ghir_A05G042950	3.40124	NoHits
Ghir_A05G039720	3.38937	AT1G19025.1
Ghir_A05G006640	3.29335	AT5G61260.1
Ghir_A09G015660	3.27427	AT5G60770.1	ATNRT2.4; NRT2.4
Ghir_A05G037120	3.24596	AT5G15380.1	DRM1
Ghir_A07G019450	3.23747	AT2G30880.1
Ghir_A03G015050	3.23021	AT1G24590.1	DRNL; DRN-LIKE; SOB2; ESR2
Ghir_A09G013330	3.21262	AT1G51200.1
Ghir_A01G007570	3.15214	AT1G16240.1	SYP51; ATSYP51
Ghir_A10G015170	3.10128	AT5G01840.1	ATOFP1; OFP1
Ghir_A05G027240	3.09995	AT1G35830.1
Ghir_A08G002710	3.05086	AT1G53050.1
Ghir_A10G005860	3.01411	AT3G21270.1	ADOF2; DOF2
Ghir_A05G004490	3.00467	AT4G33000.1	CBL10; ATCBL10
Ghir_A10G019090	2.97581	AT1G08315.1
Ghir_A06G019630	2.95462	AT2G34770.1	FAH1; ATFAH1
Ghir_A03G007610	2.95382	AT5G62530.1	ALDH12A1; ATP5CDH; P5CDH
Ghir_A03G020570	2.92842	AT4G34120.1	LEJ1; CDCP1
Ghir_A03G006260	2.81237	AT5G37350.1
Ghir_A01G000330	2.77177	AT3G19000.1
Ghir_A08G013150	2.76911	AT1G02270.1
Ghir_A05G038190	2.75603	AT4G12560.1	CPR30
Ghir_A02G018750	2.73475	AT4G38630.1	RPN10; MCB1; ATMCB1; MBP1
Ghir_A04G009160	2.72755	AT3G55550.1
Ghir_A05G017010	2.70769	AT4G21580.1
Ghir_A10G008390	2.62795	AT5G10030.1	TGA4; OBF4
Ghir_A01G002910	2.61466	AT4G16110.1	ARR2; RR2
Ghir_A10G015350	2.56287	AT2G38550.1
Ghir_A07G019080	2.55692	AT5G38840.1
Ghir_A02G003440	2.43402	AT3G22600.1
Ghir_A01G002310	2.3836	NoHits
Ghir_A03G008140	2.36883	AT2G03470.1
Ghir_A07G017430	2.36102	AT2G04240.1	XERICO
Ghir_A02G001040	2.33085	NoHits
Ghir_A07G023760	2.32959	AT3G27880.1
Ghir_A07G017420	2.32037	AT3G06670.2
Ghir_A02G007970	2.31143	AT4G08540.1
Ghir_A02G004050	2.29169	AT1G65660.1	SMP1
Ghir_A04G004910	2.26782	AT1G78410.1
Ghir_A09G021260	2.24203	AT3G24180.1
Ghir_A05G032530	2.2031	AT5G14740.1	CA2; CA18; BETA CA2
Ghir_A10G020670	2.17816	AT5G17530.3
Ghir_A05G021620	2.13407	AT5G09640.1	SNG2; SCPL19
Ghir_A05G020190	2.13333	AT1G65430.1	ARI8; ATARI8
Ghir_A03G012160	2.12575	AT3G25590.1
Ghir_A09G003710	2.11831	AT3G27280.2	ATPHB4; PHB4
Ghir_A10G011720	2.11586	AT4G14290.1
Ghir_A10G013670	2.06431	AT2G43210.1
Ghir_A10G001680	1.98103	AT1G61260.1
Ghir_A10G013620	1.97526	AT2G43330.1	ATINT1; INT1
Ghir_A11G004110	1.93596	AT1G24400.1	LHT2; AATL2; ATLHT2
Ghir_A08G007520	1.91294	AT4G02940.1
Ghir_A08G019670	1.89142	AT2G38820.2
Ghir_A09G011340	1.89024	NoHits
Ghir_A11G007690	1.8864	AT5G61430.1	ANAC100; ATNAC5; NAC100
Ghir_A06G004490	1.85401	AT4G08300.1
Ghir_A05G027110	1.69386	AT1G22450.1	COX6B; ATCOX6B2
Ghir_A01G003830	1.68521	AT1G53590.1	NTMC2TYPE6.1; NTMC2T6.1
Ghir_A05G012930	1.67759	AT2G26660.1	ATSPX2; SPX2
Ghir_A11G002090	1.66725	AT4G22740.1
Ghir_A09G006730	1.64381	AT4G13430.1	IIL1; ATLEUC1
Ghir_A11G000720	1.52158	AT3G18570.1
Ghir_A03G011290	1.51625	AT1G14290.1	SBH2
Ghir_A03G002390	1.49061	AT4G11570.1
Ghir_A08G013500	1.48806	AT2G46240.1	BAG6; ATBAG6
Ghir_A10G007750	1.4866	AT3G16030.1	CES101
Ghir_A05G040180	1.47649	AT1G28130.1	GH3.17
Ghir_A06G007410	1.47512	AT4G29490.1
Ghir_A01G021430	1.47381	AT2G37860.3	LCD1
Ghir_A11G001760	1.46952	AT5G47610.1
Ghir_A10G015260	1.46529	AT2G38540.1	LP1; LTP1; ATLTP1
Ghir_A10G022800	1.46171	AT4G33540.1
Ghir_A05G039850	1.42377	AT2G23755.1
Ghir_A09G008670	1.41726	AT2G01050.1
Ghir_A02G018340	1.41428	AT5G17760.1
Ghir_A06G014170	1.36155	AT5G45820.1	CIPK20; SnRK3.6; PKS18
Ghir_A05G023510	1.3511	AT2G13810.1	ALD1
Ghir_A01G002900	1.34136	AT4G16110.1	ARR2; RR2
Ghir_A11G001660	1.30034	AT5G53730.1
Ghir_A02G018310	1.29662	AT3G50910.1
Ghir_A06G002770	1.26657	AT1G58340.1	ZF14
Ghir_A11G004560	1.26175	AT5G51410.1
Ghir_A01G017480	1.26071	AT5G23170.1
Ghir_A07G013150	1.25536	AT4G13650.1
Ghir_A08G006980	1.24946	AT3G63310.1	BIL4
Ghir_A05G013620	1.24396	AT3G16500.1	PAP1; IAA26
Ghir_A04G014490	1.23905	AT5G49940.1	NFU2; ATCNFU2
Ghir_A05G009020	1.23332	AT3G08510.1	ATPLC2; PLC2
Ghir_A01G019350	1.10888	AT5G06410.1
Ghir_A06G012700	1.10545	AT2G24550.1
Ghir_A01G005130	1.09671	AT3G15115.1
Ghir_A07G022690	1.09618	AT5G63450.1	CYP94B1
Ghir_A05G008480	1.08116	AT5G22470.1
Ghir_A07G004920	1.08062	AT5G61580.1	PFK4
Ghir_A03G002300	1.07157	AT4G11650.1	ATOSM34; OSM34
Ghir_A05G025930	1.06019	AT4G38510.5
Ghir_A05G018230	1.05907	AT1G42540.1	ATGLR3.3; GLR3.3
Ghir_A01G012290	1.04815	AT1G10430.1	PP2A-2
Ghir_A07G003560	1.03003	AT5G11000.1
Ghir_A05G009820	1.02903	AT2G28840.1	XBAT31
Ghir_A09G013760	1.02075	AT3G58050.1
Ghir_A03G009330	1.01816	AT1G45249.3	ABF2
Ghir_A07G022000	1.01324	AT2G20330.1
Ghir_A07G009510	1.00754	AT3G09510.1
Ghir_A02G006080	0.990507	AT3G17520.1
Ghir_A01G018850	0.975266	AT5G06839.3	TGA10; bZIP65
Ghir_A08G008980	0.960214	AT5G57500.1
Ghir_A09G007380	0.934022	AT1G09270.1	IMPA-4
Ghir_A10G014950	0.867978	AT5G48930.1	HCT
Ghir_A07G000680	0.850842	AT5G45130.1	ATRAB5A; ATRABF2A; RABF2A; RAB5A; RHA1; ATRAB-F2A; RAB-F2A
Ghir_A01G011760	0.850544	AT3G57520.1	AtSIP2; SIP2
Ghir_A03G007770	0.849846	AT3G26618.1	ERF1-3
Ghir_A08G011310	0.845175	AT4G10850.1	SWEET7; AtSWEET7
Ghir_A07G023950	0.840785	AT3G01570.1
Ghir_A08G002900	0.832921	AT4G30230.1
Ghir_A09G006600	0.82883	AT5G43430.1	ETFBETA
Ghir_A07G013940	0.827892	AT3G62190.1
Ghir_A08G000200	0.827659	AT3G45740.1
Ghir_A07G002990	0.825908	AT4G19810.1
Ghir_A05G026680	0.82205	AT4G37260.1	MYB73; ATMYB73
Ghir_A08G006400	0.820753	AT2G44850.1
Ghir_A03G017740	0.818424	AT4G10265.1
Ghir_A01G002240	0.815351	AT5G50850.1	MAB1
Ghir_A07G009060	0.81484	NoHits
Ghir_A11G013180	0.720488	AT3G22490.1
Ghir_A02G003250	0.69871	NoHits
Ghir_A02G003430	0.697498	AT3G22600.1
Ghir_A08G024650	0.686833	AT3G14880.1
Ghir_A05G025490	0.659292	AT1G22710.1	SUC2; SUT1; ATSUC2
Ghir_A07G010740	0.650315	AT2G29090.1	CYP707A2
Ghir_A05G015170	0.641775	AT2G34610.1
Ghir_A05G029390	0.631729	AT5G13750.1	ZIFL1
Ghir_A03G005400	0.631456	AT3G11400.2	EIF3G1; ATEIF3G1
Ghir_A01G013160	0.630211	AT3G53450.1
Ghir_A07G021080	0.627651	AT2G43820.1	GT; UGT74F2; ATSAGT1; SGT1; SAGT1
Ghir_A07G014440	0.626248	AT5G24320.2
Ghir_A10G003070	0.625359	AT1G29800.1
Ghir_A03G007050	0.624329	AT5G51180.1
Ghir_A05G036940	0.622309	AT5G40530.2
Ghir_A06G013930	0.622183	AT3G09010.1
Ghir_A05G039100	0.620777	AT1G06530.1
Ghir_A10G020830	0.614052	AT2G39110.1
Ghir_A08G018860	0.613767	AT1G63410.1
Ghir_A07G000460	0.607939	AT3G22320.1	ATRPABC24.3; RPB5A; NRPB5; NRPD5
Ghir_A10G008400	0.607472	AT4G39660.1	AGT2
Ghir_A05G001270	0.605531	NoHits
Ghir_A09G013650	0.482525	NoHits
Ghir_A08G004730	0.475543	AT4G15800.1	RALFL33
Ghir_A01G018770	0.439344	AT5G04010.1
Ghir_A10G005840	0.42825	AT1G17710.1
Ghir_A08G006130	0.420924	AT2G44670.1
Ghir_A03G016780	0.42053	AT5G13180.1	ANAC083; VNI2; NAC083
Ghir_A03G019430	0.418572	AT5G64350.1	FKBP12; ATFKBP12
Ghir_A05G025290	0.416067	AT5G09360.1	LAC14
Ghir_A10G012510	0.414611	AT3G24180.1
Ghir_A03G019560	0.414492	AT2G20990.3	SYTA
Ghir_A05G022490	0.413773	AT1G09750.1
Ghir_A06G005520	0.412623	AT1G05500.1	SYTE; ATSYTE; NTMC2TYPE2.1; NTMC2T2.1; SYT5
Ghir_A06G002970	0.412481	AT1G09920.1
Ghir_A06G013240	0.412219	AT1G28310.2
Ghir_A02G005440	0.411915	NoHits
Ghir_A08G007020	0.41161	AT1G03090.2	MCCA
Ghir_A03G004520	0.411594	AT2G37390.1	NAKR2
Ghir_A07G000720	0.410452	AT2G25735.1
Ghir_A09G000070	0.409404	AT3G02020.1	AK3
Ghir_A11G008720	0.409063	AT2G45380.1
Ghir_A03G004830	0.407727	AT2G28790.1
Ghir_A10G010380	0.407696	AT2G01050.1
Ghir_A03G018220	0.406565	AT5G23230.1	NIC2
Ghir_A06G012630	0.405591	AT2G18960.1	AHA1; PMA; OST2; HA1
Ghir_A09G006510	0.404674	AT5G43600.1	ATAAH-2; UAH
Ghir_A03G013040	0.404302	NoHits
Ghir_A09G006350	0.403089	AT5G27600.1	LACS7; ATLACS7
Ghir_A02G003630	0.402963	AT3G63410.1	APG1; VTE3; IEP37; E37
Ghir_A11G002880	0.401676	AT5G47120.1	ATBI-1; BI-1; ATBI1; BI1
Ghir_A05G032840	0.353125	AT2G38610.1
Ghir_A05G032900	0.353125	AT2G38610.1
Ghir_A05G008470	0.281373	AT1G08320.1	TGA9; bZIP21
Ghir_A03G006270	0.246468	AT4G24910.1
Ghir_A07G022680	0.246468	AT2G30690.1
Ghir_A04G002260	0.223426	NoHits
Ghir_A04G010750	0.223426	NoHits
Ghir_A01G014840	0.218568	AT3G13060.2	ECT5
Ghir_A01G017880	0.216374	AT1G68320.1	MYB62; AtMYB62; BW62B; BW62C
Ghir_A05G033380	0.216374	AT2G01200.2	IAA32
Ghir_A03G000690	0.216136	AT2G35290.1
Ghir_A08G000450	0.216136	NoHits
Ghir_A08G011450	0.20981	AT4G23895.1
Ghir_A07G014340	0.207248	AT2G46630.1
Ghir_A01G002850	0.206172	AT3G16785.1	PLDP1; PLDZ1; PLDZETA1; PLD ZETA 1
Ghir_A09G020450	0.205979	AT1G62500.1
Ghir_A03G011340	0.205684	AT3G01280.1	VDAC1; ATVDAC1
Ghir_A06G013690	0.204801	AT1G07180.1	ATNDI1; NDA1
Ghir_A08G008210	0.20443	AT4G02380.1	SAG21; AtLEA5
Ghir_A10G017350	0.203806	NoHits
Ghir_A05G023210	0.203557	AT1G35720.1	ANNAT1; OXY5; ATOXY5
Ghir_A08G016510	0.202868	AT2G39445.1
Ghir_A01G007530	0.202595	AT4G26750.1
Ghir_A09G026380	0.202126	AT4G25130.1	PMSR4
Ghir_A04G004310	0.201863	AT3G11010.1	AtRLP34; RLP34
Ghir_A11G005310	0.201838	AT5G17370.1
Ghir_A05G001890	0.20141	AT5G25940.1
Ghir_A02G015960	0.201025	AT5G10490.1	MSL2
Ghir_A04G013470	0.200951	AT2G21270.3	UFD1
Ghir_A05G042760	0.200698	AT5G53000.1	TAP46
Ghir_A05G041100	0.200622	AT2G26230.1
Ghir_A10G010050	0.200347	AT5G41980.1
Ghir_A05G004330	0.200129	AT2G26170.1	CYP711A1; MAX1
Ghir_A04G010830	0.20011	AT5G13170.1	SAG29; SWEET15; AtSWEET15

## Sheet: Supporting Information Table S5
Supporting Information Table S5. Summary of Hi-C reads mapping. This information was obtained using the HiC-Pro software.
Sample	Total read pairs	Uniquely aligned read pairs	Dumped read pairs	Self-circle	Dangling-end	Valid interactions	Filtered valid interactions	Intra-chromosomal contacts	Inter-chromosomal contacts
7cID1	1015371831	547455142	133814	545652	103471055	401218089	2885701	210502363	106045699
7cID2	1075880069	587752093	170488	539064	138725474	395243150	2927854	196778142	97556205
7cMD1	730898083	438973032	25039	356648	29441417	387228815	3169256	198227251	103093636
7cMD2	885324091	520673683	23373	504824	101117069	395183853	5838082	215218979	112848652
7cSD1	1048322241	593879617	55632	850823	201774547	348410205	10355740	152070398	77098483
7cSD2	858085443	528554981	53128	855009	20518183	488605241	4323160	175430201	95219975
7cRW1	920834231	536691670	18014	232283	42843846	471295032	3682661	242442398	128520888
7cRW2	921638064	529722705	20853	257793	66595119	433201992	3986060	194153961	101294079
7dID1	787018734	466208717	45697	1250305	25778544	420849679	3808119	172461803	88074307
7dID2	703163194	433438562	18782	800163	24046887	392854322	3439672	197422621	100670278
7dMD1	810575033	476090882	27562	774564	46603137	410162166	3909435	187078315	101869121
7dMD2	839762172	499382888	16598	586262	62230015	415264927	4775722	228251934	122715819
7dSD1	1823275353	1008531275	80905	856227	522142037	381901671	20451626	170476718	93191164
7dSD2	1565717466	865424370	92186	848828	406778037	362105789	21608398	183160692	97272221
7dRW1	720824272	409817794	14766	371140	21280882	373097644	5017492	205341475	137964579
7dRW2	834497999	474602152	20353	312246	57847631	389407835	7171126	214312857	129233357
8cID1	683914167	412393241	37102	759137	26424802	367365234	3016727	151791933	77581993
8cID2	747456168	451511291	22836	259178	36965262	390111584	2950782	189117327	100608099
8cMD1	796772346	481434858	23617	708676	56812691	400959736	3554185	170326758	90174748
8cMD2	864407099	518759081	41870	805313	53495156	440983935	3846489	181434302	100428841
8cSD1	1082018116	646218810	58397	762543	258285500	332018001	10398312	151935999	75599770
8cSD2	1136781978	664677108	64570	835107	259329062	347457479	11649331	138100434	69572159
8cRW1	1049251286	593860176	32125	250329	94868233	459641403	3386385	155600401	84024891
8cRW2	1015978326	582721167	49574	247081	73845745	475483108	3098253	135397694	72816170
8dID1	737306477	436557434	40545	974582	22320807	397457400	2678040	130202881	68492006
8dID2	735223224	460372251	47132	828821	29590086	409019796	3168977	157663155	78058111
8dMD1	765375734	466507854	20939	596620	64789651	376230563	4812765	192910823	99019795
8dMD2	932555625	591999899	85172	283488	124638261	373765727	5035109	95050575	47249680
8dSD1	2582010794	1661233137	89392	637555	1052506393	401310483	27764410	155663136	79800329
8dSD2	1621989784	970906643	62492	755934	518866310	347209603	15975672	141260648	80208962
8dRW1	750962720	435012966	16511	687166	20671159	399182787	3252979	192311439	120690654
8dRW2	813964881	497416372	41470	422538	28344820	441963179	3522947	167607156	102655397

## Sheet: Supporting Information Table S6
Supporting Information Table S6. Summary of all TAD change events including TAD fusion and Neo-TAD.
Chromosome id in control	Starting coordinate in control	Ending coordinate in control	Chromosome id in drought	Starting coordinate in drought	Ending coordinate in drought	TAD change type	Sample
Ghir_A01	7380000	7660000	Ghir_A01	7380000	7660000	NeoTAD	7ID
Ghir_A01	12780000	13080000	Ghir_A01	12780000	13080000	NeoTAD	7ID
Ghir_A01	17460000	17780000	Ghir_A01	17460000	17840000	NeoTAD	7ID
Ghir_A01	17780000	18180000	Ghir_A01	17840000	18180000	NeoTAD	7ID
Ghir_A01	27560000	27980000	Ghir_A01	27520000	28000000	NeoTAD	7ID
Ghir_A01	28300000	28840000	Ghir_A01	28300000	28840000	NeoTAD	7ID
Ghir_A01	36900000	38080000	Ghir_A01	36920000	38060000	NeoTAD	7ID
Ghir_A01	38080000	38340000	Ghir_A01	38060000	38320000	NeoTAD	7ID
Ghir_A01	39840000	40200000	Ghir_A01	39860000	40200000	NeoTAD	7ID
Ghir_A01	40200000	40440000	Ghir_A01	40200000	40440000	NeoTAD	7ID
Ghir_A01	52580000	53120000	Ghir_A01	52640000	53080000	NeoTAD	7ID
Ghir_A01	53580000	53940000	Ghir_A01	53580000	53940000	NeoTAD	7ID
Ghir_A01	53940000	54320000	Ghir_A01	53940000	54320000	NeoTAD	7ID
Ghir_A01	55220000	55540000	Ghir_A01	55200000	55560000	NeoTAD	7ID
Ghir_A01	56000000	56280000	Ghir_A01	56020000	56300000	NeoTAD	7ID
Ghir_A01	67200000	67580000	Ghir_A01	67200000	67580000	NeoTAD	7ID
Ghir_A01	67580000	68180000	Ghir_A01	67580000	68180000	NeoTAD	7ID
Ghir_A01	71680000	72220000	Ghir_A01	71680000	72220000	NeoTAD	7ID
Ghir_A01	75540000	75920000	Ghir_A01	75520000	75900000	NeoTAD	7ID
Ghir_A01	87140000	87740000	Ghir_A01	87140000	87740000	NeoTAD	7ID
Ghir_A01	93280000	93600000	Ghir_A01	93280000	93580000	NeoTAD	7ID
Ghir_A01	93740000	94200000	Ghir_A01	93740000	94200000	NeoTAD	7ID
Ghir_A01	96460000	96920000	Ghir_A01	96460000	96920000	NeoTAD	7ID
Ghir_A01	98960000	99260000	Ghir_A01	98940000	99260000	NeoTAD	7ID
Ghir_A01	102980000	103480000	Ghir_A01	103020000	103480000	NeoTAD	7ID
Ghir_A01	105320000	105680000	Ghir_A01	105320000	105740000	NeoTAD	7ID
Ghir_A01	111040000	111240000	Ghir_A01	111040000	111240000	NeoTAD	7ID
Ghir_A02	620000	1040000	Ghir_A02	640000	1040000	NeoTAD	7ID
Ghir_A02	2460000	3080000	Ghir_A02	2480000	3080000	NeoTAD	7ID
Ghir_A02	24460000	25280000	Ghir_A02	24480000	25300000	NeoTAD	7ID
Ghir_A02	25280000	25640000	Ghir_A02	25300000	25640000	NeoTAD	7ID
Ghir_A02	27840000	28600000	Ghir_A02	27840000	28620000	NeoTAD	7ID
Ghir_A02	30740000	31340000	Ghir_A02	30740000	31340000	NeoTAD	7ID
Ghir_A02	37800000	38120000	Ghir_A02	37780000	38100000	NeoTAD	7ID
Ghir_A02	41300000	42160000	Ghir_A02	41320000	42160000	NeoTAD	7ID
Ghir_A02	45460000	45800000	Ghir_A02	45460000	45800000	NeoTAD	7ID
Ghir_A02	54000000	55220000	Ghir_A02	54000000	55200000	NeoTAD	7ID
Ghir_A02	57860000	58680000	Ghir_A02	57880000	58680000	NeoTAD	7ID
Ghir_A02	64000000	64560000	Ghir_A02	64000000	64560000	NeoTAD	7ID
Ghir_A02	64840000	65420000	Ghir_A02	64860000	65360000	NeoTAD	7ID
Ghir_A02	68560000	69140000	Ghir_A02	68560000	69140000	NeoTAD	7ID
Ghir_A02	71680000	72040000	Ghir_A02	71680000	72080000	NeoTAD	7ID
Ghir_A02	74060000	74400000	Ghir_A02	74040000	74400000	NeoTAD	7ID
Ghir_A02	74880000	75140000	Ghir_A02	74840000	75140000	NeoTAD	7ID
Ghir_A02	75140000	75660000	Ghir_A02	75140000	75660000	NeoTAD	7ID
Ghir_A02	75660000	76060000	Ghir_A02	75660000	76060000	NeoTAD	7ID
Ghir_A02	76060000	76360000	Ghir_A02	76060000	76360000	NeoTAD	7ID
Ghir_A02	76360000	77000000	Ghir_A02	76360000	77000000	NeoTAD	7ID
Ghir_A02	84800000	85200000	Ghir_A02	84780000	85200000	NeoTAD	7ID
Ghir_A02	87320000	87660000	Ghir_A02	87340000	87660000	NeoTAD	7ID
Ghir_A02	91740000	92840000	Ghir_A02	91760000	92840000	NeoTAD	7ID
Ghir_A03	2080000	2460000	Ghir_A03	2080000	2460000	NeoTAD	7ID
Ghir_A03	17940000	18320000	Ghir_A03	17940000	18320000	NeoTAD	7ID
Ghir_A03	20600000	21020000	Ghir_A03	20600000	21040000	NeoTAD	7ID
Ghir_A03	27020000	27240000	Ghir_A03	27020000	27240000	NeoTAD	7ID
Ghir_A03	28660000	29760000	Ghir_A03	28660000	29760000	NeoTAD	7ID
Ghir_A03	31040000	32360000	Ghir_A03	31020000	32340000	NeoTAD	7ID
Ghir_A03	32800000	33220000	Ghir_A03	32800000	33220000	NeoTAD	7ID
Ghir_A03	44700000	45400000	Ghir_A03	44700000	45420000	NeoTAD	7ID
Ghir_A03	48680000	49200000	Ghir_A03	48700000	49200000	NeoTAD	7ID
Ghir_A03	51040000	51860000	Ghir_A03	51080000	51860000	NeoTAD	7ID
Ghir_A03	52500000	53120000	Ghir_A03	52500000	53120000	NeoTAD	7ID
Ghir_A03	56920000	57500000	Ghir_A03	56980000	57500000	NeoTAD	7ID
Ghir_A03	57500000	57840000	Ghir_A03	57500000	57840000	NeoTAD	7ID
Ghir_A03	79220000	79820000	Ghir_A03	79220000	79820000	NeoTAD	7ID
Ghir_A03	96100000	96380000	Ghir_A03	96100000	96360000	NeoTAD	7ID
Ghir_A04	4320000	4560000	Ghir_A04	4320000	4560000	NeoTAD	7ID
Ghir_A04	11540000	12020000	Ghir_A04	11520000	12020000	NeoTAD	7ID
Ghir_A04	16500000	17100000	Ghir_A04	16480000	17100000	NeoTAD	7ID
Ghir_A04	20380000	20800000	Ghir_A04	20400000	20780000	NeoTAD	7ID
Ghir_A04	35400000	36160000	Ghir_A04	35400000	36180000	NeoTAD	7ID
Ghir_A04	45780000	46480000	Ghir_A04	45780000	46480000	NeoTAD	7ID
Ghir_A04	47380000	47740000	Ghir_A04	47380000	47740000	NeoTAD	7ID
Ghir_A04	56020000	56860000	Ghir_A04	56020000	56880000	NeoTAD	7ID
Ghir_A04	57300000	57680000	Ghir_A04	57280000	57680000	NeoTAD	7ID
Ghir_A04	57960000	58300000	Ghir_A04	57960000	58300000	NeoTAD	7ID
Ghir_A04	58300000	58940000	Ghir_A04	58300000	58940000	NeoTAD	7ID
Ghir_A04	62160000	62560000	Ghir_A04	62160000	62580000	NeoTAD	7ID
Ghir_A04	72380000	72620000	Ghir_A04	72380000	72620000	NeoTAD	7ID
Ghir_A05	440000	780000	Ghir_A05	440000	780000	NeoTAD	7ID
Ghir_A05	1980000	2240000	Ghir_A05	1980000	2240000	NeoTAD	7ID
Ghir_A05	3280000	3700000	Ghir_A05	3280000	3700000	NeoTAD	7ID
Ghir_A05	9700000	10040000	Ghir_A05	9700000	10040000	NeoTAD	7ID
Ghir_A05	10040000	10760000	Ghir_A05	10040000	10760000	NeoTAD	7ID
Ghir_A05	11400000	11640000	Ghir_A05	11400000	11640000	NeoTAD	7ID
Ghir_A05	13440000	13680000	Ghir_A05	13440000	13680000	NeoTAD	7ID
Ghir_A05	18180000	18520000	Ghir_A05	18180000	18520000	NeoTAD	7ID
Ghir_A05	26560000	26800000	Ghir_A05	26560000	26800000	NeoTAD	7ID
Ghir_A05	41880000	42180000	Ghir_A05	41860000	42180000	NeoTAD	7ID
Ghir_A05	46080000	46660000	Ghir_A05	46140000	46640000	NeoTAD	7ID
Ghir_A05	49460000	49860000	Ghir_A05	49460000	49860000	NeoTAD	7ID
Ghir_A05	50380000	50860000	Ghir_A05	50420000	50860000	NeoTAD	7ID
Ghir_A05	52300000	52840000	Ghir_A05	52300000	52840000	NeoTAD	7ID
Ghir_A05	60580000	61260000	Ghir_A05	60580000	61280000	NeoTAD	7ID
Ghir_A05	64580000	64960000	Ghir_A05	64580000	64980000	NeoTAD	7ID
Ghir_A05	67100000	68260000	Ghir_A05	67100000	68280000	NeoTAD	7ID
Ghir_A05	69140000	69520000	Ghir_A05	69140000	69520000	NeoTAD	7ID
Ghir_A05	69520000	70380000	Ghir_A05	69520000	70380000	NeoTAD	7ID
Ghir_A05	70560000	70800000	Ghir_A05	70560000	70820000	NeoTAD	7ID
Ghir_A05	75940000	76340000	Ghir_A05	75940000	76340000	NeoTAD	7ID
Ghir_A05	80980000	81300000	Ghir_A05	80980000	81300000	NeoTAD	7ID
Ghir_A05	83680000	84040000	Ghir_A05	83700000	84040000	NeoTAD	7ID
Ghir_A05	93720000	94020000	Ghir_A05	93740000	94000000	NeoTAD	7ID
Ghir_A05	105740000	106060000	Ghir_A05	105740000	106060000	NeoTAD	7ID
Ghir_A05	106060000	106400000	Ghir_A05	106060000	106380000	NeoTAD	7ID
Ghir_A06	1880000	2220000	Ghir_A06	1880000	2220000	NeoTAD	7ID
Ghir_A06	2740000	3120000	Ghir_A06	2740000	3120000	NeoTAD	7ID
Ghir_A06	25640000	25880000	Ghir_A06	25640000	25860000	NeoTAD	7ID
Ghir_A06	35500000	36020000	Ghir_A06	35520000	36000000	NeoTAD	7ID
Ghir_A06	41360000	42000000	Ghir_A06	41340000	42000000	NeoTAD	7ID
Ghir_A06	45700000	47200000	Ghir_A06	45700000	47180000	NeoTAD	7ID
Ghir_A06	57020000	57920000	Ghir_A06	57020000	57920000	NeoTAD	7ID
Ghir_A06	65900000	66300000	Ghir_A06	65920000	66320000	NeoTAD	7ID
Ghir_A06	71240000	71880000	Ghir_A06	71220000	71880000	NeoTAD	7ID
Ghir_A06	72480000	72720000	Ghir_A06	72480000	72720000	NeoTAD	7ID
Ghir_A06	82620000	83220000	Ghir_A06	82640000	83220000	NeoTAD	7ID
Ghir_A06	88580000	88980000	Ghir_A06	88580000	88980000	NeoTAD	7ID
Ghir_A06	91040000	91340000	Ghir_A06	91020000	91340000	NeoTAD	7ID
Ghir_A06	105400000	105940000	Ghir_A06	105340000	105920000	NeoTAD	7ID
Ghir_A06	106420000	106800000	Ghir_A06	106420000	106780000	NeoTAD	7ID
Ghir_A06	107220000	107600000	Ghir_A06	107220000	107560000	NeoTAD	7ID
Ghir_A06	107820000	108200000	Ghir_A06	107800000	108200000	NeoTAD	7ID
Ghir_A06	122200000	122540000	Ghir_A06	122200000	122540000	NeoTAD	7ID
Ghir_A07	19580000	19900000	Ghir_A07	19580000	19920000	NeoTAD	7ID
Ghir_A07	22500000	22900000	Ghir_A07	22500000	22900000	NeoTAD	7ID
Ghir_A07	26700000	26960000	Ghir_A07	26720000	26960000	NeoTAD	7ID
Ghir_A07	29460000	30020000	Ghir_A07	29460000	30020000	NeoTAD	7ID
Ghir_A07	31720000	32060000	Ghir_A07	31720000	32060000	NeoTAD	7ID
Ghir_A07	45280000	45820000	Ghir_A07	45280000	45820000	NeoTAD	7ID
Ghir_A07	46300000	46820000	Ghir_A07	46300000	46840000	NeoTAD	7ID
Ghir_A07	47680000	48080000	Ghir_A07	47680000	48100000	NeoTAD	7ID
Ghir_A07	57140000	57860000	Ghir_A07	57160000	57880000	NeoTAD	7ID
Ghir_A07	57860000	58680000	Ghir_A07	57880000	58660000	NeoTAD	7ID
Ghir_A07	82780000	83280000	Ghir_A07	82800000	83280000	NeoTAD	7ID
Ghir_A07	89240000	89640000	Ghir_A07	89260000	89640000	NeoTAD	7ID
Ghir_A07	94140000	94620000	Ghir_A07	94140000	94620000	NeoTAD	7ID
Ghir_A08	11080000	11280000	Ghir_A08	11080000	11300000	NeoTAD	7ID
Ghir_A08	13620000	14020000	Ghir_A08	13640000	14020000	NeoTAD	7ID
Ghir_A08	33080000	33680000	Ghir_A08	33080000	33680000	NeoTAD	7ID
Ghir_A08	48320000	48620000	Ghir_A08	48320000	48620000	NeoTAD	7ID
Ghir_A08	55160000	55480000	Ghir_A08	55180000	55480000	NeoTAD	7ID
Ghir_A08	57700000	58860000	Ghir_A08	57720000	58860000	NeoTAD	7ID
Ghir_A08	66640000	67120000	Ghir_A08	66640000	67120000	NeoTAD	7ID
Ghir_A08	67600000	68020000	Ghir_A08	67600000	67980000	NeoTAD	7ID
Ghir_A08	83180000	83640000	Ghir_A08	83180000	83640000	NeoTAD	7ID
Ghir_A08	103400000	103660000	Ghir_A08	103400000	103660000	NeoTAD	7ID
Ghir_A09	11220000	11860000	Ghir_A09	11220000	11880000	NeoTAD	7ID
Ghir_A09	18080000	18540000	Ghir_A09	18020000	18540000	NeoTAD	7ID
Ghir_A09	18540000	19360000	Ghir_A09	18540000	19360000	NeoTAD	7ID
Ghir_A09	22580000	22900000	Ghir_A09	22580000	22900000	NeoTAD	7ID
Ghir_A09	23440000	23860000	Ghir_A09	23440000	23860000	NeoTAD	7ID
Ghir_A09	26300000	26780000	Ghir_A09	26300000	26760000	NeoTAD	7ID
Ghir_A09	34520000	35100000	Ghir_A09	34520000	35100000	NeoTAD	7ID
Ghir_A09	39240000	39600000	Ghir_A09	39260000	39620000	NeoTAD	7ID
Ghir_A09	39600000	39860000	Ghir_A09	39620000	39860000	NeoTAD	7ID
Ghir_A09	40840000	41580000	Ghir_A09	40820000	41580000	NeoTAD	7ID
Ghir_A09	52100000	52360000	Ghir_A09	52100000	52360000	NeoTAD	7ID
Ghir_A09	61100000	61420000	Ghir_A09	61100000	61420000	NeoTAD	7ID
Ghir_A09	64860000	65660000	Ghir_A09	64860000	65660000	NeoTAD	7ID
Ghir_A09	71860000	72420000	Ghir_A09	71860000	72420000	NeoTAD	7ID
Ghir_A09	75000000	75440000	Ghir_A09	75000000	75440000	NeoTAD	7ID
Ghir_A09	77700000	78000000	Ghir_A09	77700000	78020000	NeoTAD	7ID
Ghir_A10	8440000	8740000	Ghir_A10	8460000	8740000	NeoTAD	7ID
Ghir_A10	10760000	11200000	Ghir_A10	10760000	11200000	NeoTAD	7ID
Ghir_A10	15740000	16120000	Ghir_A10	15740000	16140000	NeoTAD	7ID
Ghir_A10	32640000	33340000	Ghir_A10	32640000	33340000	NeoTAD	7ID
Ghir_A10	37680000	38500000	Ghir_A10	37680000	38520000	NeoTAD	7ID
Ghir_A10	38500000	39360000	Ghir_A10	38520000	39320000	NeoTAD	7ID
Ghir_A10	41540000	42340000	Ghir_A10	41560000	42340000	NeoTAD	7ID
Ghir_A10	50420000	51060000	Ghir_A10	50420000	51060000	NeoTAD	7ID
Ghir_A10	55420000	55840000	Ghir_A10	55420000	55840000	NeoTAD	7ID
Ghir_A10	59120000	60000000	Ghir_A10	59120000	60000000	NeoTAD	7ID
Ghir_A10	60620000	61000000	Ghir_A10	60620000	61000000	NeoTAD	7ID
Ghir_A10	66920000	67200000	Ghir_A10	66900000	67220000	NeoTAD	7ID
Ghir_A10	68080000	68520000	Ghir_A10	68060000	68520000	NeoTAD	7ID
Ghir_A10	71040000	71420000	Ghir_A10	71040000	71420000	NeoTAD	7ID
Ghir_A10	82300000	82760000	Ghir_A10	82300000	82760000	NeoTAD	7ID
Ghir_A10	88060000	88580000	Ghir_A10	88060000	88580000	NeoTAD	7ID
Ghir_A10	93140000	93440000	Ghir_A10	93140000	93440000	NeoTAD	7ID
Ghir_A10	93440000	93820000	Ghir_A10	93440000	93820000	NeoTAD	7ID
Ghir_A10	110020000	110640000	Ghir_A10	109980000	110640000	NeoTAD	7ID
Ghir_A11	9240000	9660000	Ghir_A11	9240000	9660000	NeoTAD	7ID
Ghir_A11	13500000	13920000	Ghir_A11	13540000	13920000	NeoTAD	7ID
Ghir_A11	15200000	15540000	Ghir_A11	15200000	15560000	NeoTAD	7ID
Ghir_A11	29420000	29640000	Ghir_A11	29420000	29640000	NeoTAD	7ID
Ghir_A11	33180000	34220000	Ghir_A11	33200000	34240000	NeoTAD	7ID
Ghir_A11	43340000	44480000	Ghir_A11	43340000	44480000	NeoTAD	7ID
Ghir_A11	50620000	51640000	Ghir_A11	50600000	51640000	NeoTAD	7ID
Ghir_A11	52140000	52800000	Ghir_A11	52180000	52800000	NeoTAD	7ID
Ghir_A11	57000000	57380000	Ghir_A11	56980000	57380000	NeoTAD	7ID
Ghir_A11	58440000	58940000	Ghir_A11	58460000	58940000	NeoTAD	7ID
Ghir_A11	61160000	61460000	Ghir_A11	61180000	61500000	NeoTAD	7ID
Ghir_A11	63860000	64540000	Ghir_A11	63920000	64540000	NeoTAD	7ID
Ghir_A11	76060000	76300000	Ghir_A11	76020000	76280000	NeoTAD	7ID
Ghir_A11	95440000	96240000	Ghir_A11	95460000	96260000	NeoTAD	7ID
Ghir_A11	102260000	102860000	Ghir_A11	102280000	102860000	NeoTAD	7ID
Ghir_A11	111600000	111820000	Ghir_A11	111620000	111820000	NeoTAD	7ID
Ghir_A11	114080000	114320000	Ghir_A11	114080000	114320000	NeoTAD	7ID
Ghir_A11	114320000	114640000	Ghir_A11	114320000	114640000	NeoTAD	7ID
Ghir_A11	118340000	118800000	Ghir_A11	118340000	118800000	NeoTAD	7ID
Ghir_A11	121700000	122160000	Ghir_A11	121720000	122160000	NeoTAD	7ID
Ghir_A12	740000	1060000	Ghir_A12	740000	1060000	NeoTAD	7ID
Ghir_A12	8740000	9020000	Ghir_A12	8760000	9020000	NeoTAD	7ID
Ghir_A12	9460000	9780000	Ghir_A12	9480000	9780000	NeoTAD	7ID
Ghir_A12	11520000	11940000	Ghir_A12	11540000	11940000	NeoTAD	7ID
Ghir_A12	20120000	20580000	Ghir_A12	20120000	20580000	NeoTAD	7ID
Ghir_A12	28240000	28660000	Ghir_A12	28260000	28660000	NeoTAD	7ID
Ghir_A12	28660000	28980000	Ghir_A12	28660000	28980000	NeoTAD	7ID
Ghir_A12	28980000	29480000	Ghir_A12	28980000	29480000	NeoTAD	7ID
Ghir_A12	29480000	29940000	Ghir_A12	29480000	29920000	NeoTAD	7ID
Ghir_A12	31860000	32280000	Ghir_A12	31880000	32280000	NeoTAD	7ID
Ghir_A12	33400000	33860000	Ghir_A12	33400000	33860000	NeoTAD	7ID
Ghir_A12	37900000	39280000	Ghir_A12	37900000	39300000	NeoTAD	7ID
Ghir_A12	42360000	43180000	Ghir_A12	42380000	43160000	NeoTAD	7ID
Ghir_A12	47340000	48140000	Ghir_A12	47360000	48140000	NeoTAD	7ID
Ghir_A12	51220000	51640000	Ghir_A12	51200000	51640000	NeoTAD	7ID
Ghir_A12	52740000	53100000	Ghir_A12	52720000	53140000	NeoTAD	7ID
Ghir_A12	53960000	54260000	Ghir_A12	53940000	54280000	NeoTAD	7ID
Ghir_A12	56900000	57440000	Ghir_A12	56900000	57440000	NeoTAD	7ID
Ghir_A12	60720000	61220000	Ghir_A12	60700000	61220000	NeoTAD	7ID
Ghir_A12	68420000	69300000	Ghir_A12	68420000	69320000	NeoTAD	7ID
Ghir_A12	82120000	82380000	Ghir_A12	82120000	82380000	NeoTAD	7ID
Ghir_A12	98120000	98480000	Ghir_A12	98120000	98480000	NeoTAD	7ID
Ghir_A13	4120000	4580000	Ghir_A13	4100000	4560000	NeoTAD	7ID
Ghir_A13	10080000	10380000	Ghir_A13	10060000	10360000	NeoTAD	7ID
Ghir_A13	11620000	11940000	Ghir_A13	11600000	11940000	NeoTAD	7ID
Ghir_A13	26260000	27160000	Ghir_A13	26260000	27160000	NeoTAD	7ID
Ghir_A13	27640000	28300000	Ghir_A13	27640000	28300000	NeoTAD	7ID
Ghir_A13	29360000	29780000	Ghir_A13	29340000	29760000	NeoTAD	7ID
Ghir_A13	30900000	31360000	Ghir_A13	30920000	31300000	NeoTAD	7ID
Ghir_A13	43320000	44060000	Ghir_A13	43320000	44060000	NeoTAD	7ID
Ghir_A13	46060000	46680000	Ghir_A13	46060000	46680000	NeoTAD	7ID
Ghir_A13	57400000	57720000	Ghir_A13	57400000	57760000	NeoTAD	7ID
Ghir_A13	60760000	61620000	Ghir_A13	60780000	61640000	NeoTAD	7ID
Ghir_A13	66320000	66680000	Ghir_A13	66300000	66680000	NeoTAD	7ID
Ghir_A13	72060000	72600000	Ghir_A13	72060000	72600000	NeoTAD	7ID
Ghir_A13	72600000	73040000	Ghir_A13	72600000	73040000	NeoTAD	7ID
Ghir_A13	73720000	74040000	Ghir_A13	73720000	74040000	NeoTAD	7ID
Ghir_A13	75360000	75740000	Ghir_A13	75360000	75740000	NeoTAD	7ID
Ghir_A13	76060000	76520000	Ghir_A13	76080000	76520000	NeoTAD	7ID
Ghir_A13	78500000	78780000	Ghir_A13	78500000	78780000	NeoTAD	7ID
Ghir_A13	81000000	82060000	Ghir_A13	81000000	82060000	NeoTAD	7ID
Ghir_A13	82420000	82700000	Ghir_A13	82420000	82680000	NeoTAD	7ID
Ghir_A13	96040000	96440000	Ghir_A13	96040000	96440000	NeoTAD	7ID
Ghir_D01	10100000	10840000	Ghir_D01	10100000	10840000	NeoTAD	7ID
Ghir_D01	21180000	21600000	Ghir_D01	21180000	21620000	NeoTAD	7ID
Ghir_D01	23340000	23660000	Ghir_D01	23340000	23680000	NeoTAD	7ID
Ghir_D01	29180000	29480000	Ghir_D01	29200000	29420000	NeoTAD	7ID
Ghir_D01	32960000	33200000	Ghir_D01	32980000	33240000	NeoTAD	7ID
Ghir_D01	34580000	34880000	Ghir_D01	34580000	34860000	NeoTAD	7ID
Ghir_D01	40100000	40320000	Ghir_D01	40100000	40340000	NeoTAD	7ID
Ghir_D01	41080000	41320000	Ghir_D01	41060000	41320000	NeoTAD	7ID
Ghir_D01	58900000	59400000	Ghir_D01	58900000	59400000	NeoTAD	7ID
Ghir_D01	62120000	62520000	Ghir_D01	62120000	62520000	NeoTAD	7ID
Ghir_D02	4420000	4800000	Ghir_D02	4420000	4800000	NeoTAD	7ID
Ghir_D02	10800000	11120000	Ghir_D02	10800000	11120000	NeoTAD	7ID
Ghir_D02	24080000	24440000	Ghir_D02	24080000	24440000	NeoTAD	7ID
Ghir_D02	26640000	26960000	Ghir_D02	26640000	26980000	NeoTAD	7ID
Ghir_D02	28880000	29280000	Ghir_D02	28880000	29300000	NeoTAD	7ID
Ghir_D02	38580000	38920000	Ghir_D02	38560000	38920000	NeoTAD	7ID
Ghir_D02	54280000	54760000	Ghir_D02	54280000	54760000	NeoTAD	7ID
Ghir_D03	14040000	14580000	Ghir_D03	14040000	14600000	NeoTAD	7ID
Ghir_D03	17420000	17760000	Ghir_D03	17420000	17760000	NeoTAD	7ID
Ghir_D03	20060000	20540000	Ghir_D03	20040000	20540000	NeoTAD	7ID
Ghir_D03	23560000	23920000	Ghir_D03	23560000	23920000	NeoTAD	7ID
Ghir_D03	36020000	36400000	Ghir_D03	36020000	36400000	NeoTAD	7ID
Ghir_D03	45840000	46280000	Ghir_D03	45840000	46300000	NeoTAD	7ID
Ghir_D04	1680000	1940000	Ghir_D04	1680000	1940000	NeoTAD	7ID
Ghir_D04	10420000	10640000	Ghir_D04	10440000	10660000	NeoTAD	7ID
Ghir_D04	33760000	34200000	Ghir_D04	33760000	34220000	NeoTAD	7ID
Ghir_D04	51260000	51660000	Ghir_D04	51240000	51660000	NeoTAD	7ID
Ghir_D04	54180000	54440000	Ghir_D04	54180000	54460000	NeoTAD	7ID
Ghir_D05	16980000	17500000	Ghir_D05	16960000	17480000	NeoTAD	7ID
Ghir_D05	26560000	27020000	Ghir_D05	26580000	26980000	NeoTAD	7ID
Ghir_D05	39000000	39280000	Ghir_D05	39000000	39260000	NeoTAD	7ID
Ghir_D05	51640000	52040000	Ghir_D05	51620000	51980000	NeoTAD	7ID
Ghir_D05	53380000	53660000	Ghir_D05	53380000	53660000	NeoTAD	7ID
Ghir_D05	54060000	54720000	Ghir_D05	54060000	54720000	NeoTAD	7ID
Ghir_D05	62000000	62240000	Ghir_D05	62000000	62260000	NeoTAD	7ID
Ghir_D06	260000	680000	Ghir_D06	260000	700000	NeoTAD	7ID
Ghir_D06	19520000	19800000	Ghir_D06	19520000	19820000	NeoTAD	7ID
Ghir_D06	21100000	21500000	Ghir_D06	21100000	21500000	NeoTAD	7ID
Ghir_D06	22580000	22920000	Ghir_D06	22580000	22920000	NeoTAD	7ID
Ghir_D06	25800000	26160000	Ghir_D06	25800000	26160000	NeoTAD	7ID
Ghir_D06	34060000	34420000	Ghir_D06	34060000	34420000	NeoTAD	7ID
Ghir_D06	64540000	65020000	Ghir_D06	64540000	65020000	NeoTAD	7ID
Ghir_D07	2480000	2820000	Ghir_D07	2480000	2820000	NeoTAD	7ID
Ghir_D07	3280000	3740000	Ghir_D07	3280000	3740000	NeoTAD	7ID
Ghir_D07	8020000	8240000	Ghir_D07	8020000	8240000	NeoTAD	7ID
Ghir_D07	11420000	11720000	Ghir_D07	11420000	11720000	NeoTAD	7ID
Ghir_D07	13080000	13480000	Ghir_D07	13080000	13480000	NeoTAD	7ID
Ghir_D07	14200000	14820000	Ghir_D07	14200000	14820000	NeoTAD	7ID
Ghir_D07	25640000	25980000	Ghir_D07	25660000	25980000	NeoTAD	7ID
Ghir_D07	27660000	28020000	Ghir_D07	27660000	28020000	NeoTAD	7ID
Ghir_D07	30240000	30500000	Ghir_D07	30240000	30500000	NeoTAD	7ID
Ghir_D07	34340000	34820000	Ghir_D07	34340000	34820000	NeoTAD	7ID
Ghir_D07	36260000	36620000	Ghir_D07	36260000	36640000	NeoTAD	7ID
Ghir_D07	45500000	46000000	Ghir_D07	45500000	46000000	NeoTAD	7ID
Ghir_D07	52000000	52340000	Ghir_D07	52000000	52340000	NeoTAD	7ID
Ghir_D08	5580000	5960000	Ghir_D08	5580000	5960000	NeoTAD	7ID
Ghir_D08	7340000	7660000	Ghir_D08	7340000	7660000	NeoTAD	7ID
Ghir_D08	13580000	13980000	Ghir_D08	13580000	13960000	NeoTAD	7ID
Ghir_D08	31340000	31720000	Ghir_D08	31340000	31720000	NeoTAD	7ID
Ghir_D08	34080000	34360000	Ghir_D08	34080000	34340000	NeoTAD	7ID
Ghir_D08	61960000	62320000	Ghir_D08	61960000	62320000	NeoTAD	7ID
Ghir_D08	62820000	63240000	Ghir_D08	62800000	63240000	NeoTAD	7ID
Ghir_D09	1920000	2140000	Ghir_D09	1920000	2140000	NeoTAD	7ID
Ghir_D09	23400000	23740000	Ghir_D09	23400000	23740000	NeoTAD	7ID
Ghir_D09	28060000	28460000	Ghir_D09	28060000	28460000	NeoTAD	7ID
Ghir_D09	28460000	28760000	Ghir_D09	28460000	28760000	NeoTAD	7ID
Ghir_D09	28760000	29080000	Ghir_D09	28760000	29060000	NeoTAD	7ID
Ghir_D09	38440000	38780000	Ghir_D09	38440000	38780000	NeoTAD	7ID
Ghir_D09	39180000	39640000	Ghir_D09	39180000	39580000	NeoTAD	7ID
Ghir_D09	46840000	47340000	Ghir_D09	46840000	47340000	NeoTAD	7ID
Ghir_D10	20840000	21480000	Ghir_D10	20840000	21480000	NeoTAD	7ID
Ghir_D10	30260000	30620000	Ghir_D10	30260000	30620000	NeoTAD	7ID
Ghir_D10	33620000	34020000	Ghir_D10	33640000	34020000	NeoTAD	7ID
Ghir_D10	34240000	34500000	Ghir_D10	34240000	34500000	NeoTAD	7ID
Ghir_D10	42440000	42780000	Ghir_D10	42420000	42780000	NeoTAD	7ID
Ghir_D10	44820000	45120000	Ghir_D10	44820000	45120000	NeoTAD	7ID
Ghir_D10	45440000	45940000	Ghir_D10	45500000	45880000	NeoTAD	7ID
Ghir_D10	45940000	46460000	Ghir_D10	45880000	46460000	NeoTAD	7ID
Ghir_D10	60180000	60400000	Ghir_D10	60200000	60400000	NeoTAD	7ID
Ghir_D10	62820000	63160000	Ghir_D10	62760000	63160000	NeoTAD	7ID
Ghir_D10	66880000	67140000	Ghir_D10	66880000	67160000	NeoTAD	7ID
Ghir_D11	7120000	7780000	Ghir_D11	7100000	7780000	NeoTAD	7ID
Ghir_D11	11200000	12040000	Ghir_D11	11200000	12040000	NeoTAD	7ID
Ghir_D11	14660000	14960000	Ghir_D11	14660000	14960000	NeoTAD	7ID
Ghir_D11	18420000	18680000	Ghir_D11	18420000	18680000	NeoTAD	7ID
Ghir_D11	18840000	19160000	Ghir_D11	18840000	19160000	NeoTAD	7ID
Ghir_D11	32540000	32840000	Ghir_D11	32560000	32840000	NeoTAD	7ID
Ghir_D11	36320000	36680000	Ghir_D11	36300000	36680000	NeoTAD	7ID
Ghir_D11	39680000	39960000	Ghir_D11	39700000	39960000	NeoTAD	7ID
Ghir_D11	39960000	40340000	Ghir_D11	39960000	40320000	NeoTAD	7ID
Ghir_D11	40940000	41420000	Ghir_D11	40940000	41420000	NeoTAD	7ID
Ghir_D11	49640000	50000000	Ghir_D11	49640000	50000000	NeoTAD	7ID
Ghir_D11	50000000	50440000	Ghir_D11	50000000	50440000	NeoTAD	7ID
Ghir_D11	52100000	52800000	Ghir_D11	52100000	52800000	NeoTAD	7ID
Ghir_D11	55800000	56160000	Ghir_D11	55800000	56160000	NeoTAD	7ID
Ghir_D11	59500000	59900000	Ghir_D11	59500000	59900000	NeoTAD	7ID
Ghir_D11	70160000	70440000	Ghir_D11	70120000	70440000	NeoTAD	7ID
Ghir_D12	5540000	5940000	Ghir_D12	5540000	5940000	NeoTAD	7ID
Ghir_D12	7160000	7620000	Ghir_D12	7160000	7620000	NeoTAD	7ID
Ghir_D12	15460000	15880000	Ghir_D12	15460000	15880000	NeoTAD	7ID
Ghir_D12	24300000	24600000	Ghir_D12	24300000	24600000	NeoTAD	7ID
Ghir_D12	34460000	34720000	Ghir_D12	34460000	34720000	NeoTAD	7ID
Ghir_D12	41300000	41540000	Ghir_D12	41300000	41540000	NeoTAD	7ID
Ghir_D12	44180000	44680000	Ghir_D12	44180000	44640000	NeoTAD	7ID
Ghir_D12	53360000	53900000	Ghir_D12	53360000	53900000	NeoTAD	7ID
Ghir_D13	240000	560000	Ghir_D13	240000	620000	NeoTAD	7ID
Ghir_D13	5880000	6200000	Ghir_D13	5880000	6200000	NeoTAD	7ID
Ghir_D13	9020000	9220000	Ghir_D13	9000000	9220000	NeoTAD	7ID
Ghir_D13	17020000	17520000	Ghir_D13	17020000	17520000	NeoTAD	7ID
Ghir_D13	24060000	24320000	Ghir_D13	24060000	24320000	NeoTAD	7ID
Ghir_D13	43880000	44440000	Ghir_D13	43880000	44440000	NeoTAD	7ID
Ghir_D13	51980000	52620000	Ghir_D13	52020000	52620000	NeoTAD	7ID
Ghir_D13	57720000	58220000	Ghir_D13	57720000	58220000	NeoTAD	7ID
Ghir_D13	61300000	61860000	Ghir_D13	61320000	61860000	NeoTAD	7ID
Ghir_A01	620000	920000	Ghir_A01	620000	920000	NeoTAD	7MD
Ghir_A01	10040000	10440000	Ghir_A01	10040000	10480000	NeoTAD	7MD
Ghir_A01	10440000	10920000	Ghir_A01	10480000	10920000	NeoTAD	7MD
Ghir_A01	11460000	11720000	Ghir_A01	11460000	11700000	NeoTAD	7MD
Ghir_A01	12360000	12620000	Ghir_A01	12360000	12620000	NeoTAD	7MD
Ghir_A01	21940000	22300000	Ghir_A01	21940000	22300000	NeoTAD	7MD
Ghir_A01	32660000	32980000	Ghir_A01	32640000	32980000	NeoTAD	7MD
Ghir_A01	33600000	34040000	Ghir_A01	33600000	34040000	NeoTAD	7MD
Ghir_A01	58620000	59140000	Ghir_A01	58640000	59140000	NeoTAD	7MD
Ghir_A01	69080000	69880000	Ghir_A01	69140000	69880000	NeoTAD	7MD
Ghir_A01	73160000	73500000	Ghir_A01	73160000	73500000	NeoTAD	7MD
Ghir_A01	78280000	78920000	Ghir_A01	78260000	78900000	NeoTAD	7MD
Ghir_A01	80760000	81240000	Ghir_A01	80760000	81220000	NeoTAD	7MD
Ghir_A01	87140000	87740000	Ghir_A01	87140000	87740000	NeoTAD	7MD
Ghir_A01	103700000	104100000	Ghir_A01	103700000	104100000	NeoTAD	7MD
Ghir_A01	111780000	112060000	Ghir_A01	111800000	112060000	NeoTAD	7MD
Ghir_A02	1220000	1760000	Ghir_A02	1240000	1760000	NeoTAD	7MD
Ghir_A02	2480000	3080000	Ghir_A02	2480000	3080000	NeoTAD	7MD
Ghir_A02	23020000	23600000	Ghir_A02	23000000	23620000	NeoTAD	7MD
Ghir_A02	24480000	25300000	Ghir_A02	24480000	25300000	NeoTAD	7MD
Ghir_A02	25900000	26700000	Ghir_A02	25920000	26700000	NeoTAD	7MD
Ghir_A02	29660000	30160000	Ghir_A02	29680000	30160000	NeoTAD	7MD
Ghir_A02	30740000	31340000	Ghir_A02	30760000	31340000	NeoTAD	7MD
Ghir_A02	31640000	32340000	Ghir_A02	31620000	32340000	NeoTAD	7MD
Ghir_A02	32600000	32940000	Ghir_A02	32580000	32940000	NeoTAD	7MD
Ghir_A02	36820000	37280000	Ghir_A02	36820000	37280000	NeoTAD	7MD
Ghir_A02	37800000	38120000	Ghir_A02	37800000	38120000	NeoTAD	7MD
Ghir_A02	41280000	42160000	Ghir_A02	41300000	42160000	NeoTAD	7MD
Ghir_A02	50040000	50460000	Ghir_A02	50040000	50480000	NeoTAD	7MD
Ghir_A02	54000000	55220000	Ghir_A02	53980000	55220000	NeoTAD	7MD
Ghir_A02	55220000	55840000	Ghir_A02	55220000	55880000	NeoTAD	7MD
Ghir_A02	57860000	58680000	Ghir_A02	57880000	58680000	NeoTAD	7MD
Ghir_A02	60080000	60760000	Ghir_A02	60100000	60760000	NeoTAD	7MD
Ghir_A02	68560000	69120000	Ghir_A02	68580000	69120000	NeoTAD	7MD
Ghir_A02	72780000	73080000	Ghir_A02	72780000	73080000	NeoTAD	7MD
Ghir_A02	75140000	75660000	Ghir_A02	75140000	75660000	NeoTAD	7MD
Ghir_A02	76060000	76380000	Ghir_A02	76060000	76380000	NeoTAD	7MD
Ghir_A02	86240000	86520000	Ghir_A02	86240000	86520000	NeoTAD	7MD
Ghir_A02	92960000	93580000	Ghir_A02	92960000	93600000	NeoTAD	7MD
Ghir_A02	94440000	95000000	Ghir_A02	94440000	95000000	NeoTAD	7MD
Ghir_A02	97240000	97540000	Ghir_A02	97240000	97560000	NeoTAD	7MD
Ghir_A02	98580000	98860000	Ghir_A02	98580000	98860000	NeoTAD	7MD
Ghir_A02	100780000	101140000	Ghir_A02	100760000	101140000	NeoTAD	7MD
Ghir_A02	102620000	102900000	Ghir_A02	102640000	102920000	NeoTAD	7MD
Ghir_A03	12960000	13200000	Ghir_A03	12960000	13200000	NeoTAD	7MD
Ghir_A03	20080000	20480000	Ghir_A03	20080000	20480000	NeoTAD	7MD
Ghir_A03	28640000	29760000	Ghir_A03	28660000	29760000	NeoTAD	7MD
Ghir_A03	49200000	49960000	Ghir_A03	49220000	49980000	NeoTAD	7MD
Ghir_A03	58100000	58580000	Ghir_A03	58120000	58580000	NeoTAD	7MD
Ghir_A03	58580000	59000000	Ghir_A03	58580000	59000000	NeoTAD	7MD
Ghir_A03	61040000	61640000	Ghir_A03	61040000	61640000	NeoTAD	7MD
Ghir_A03	69120000	69880000	Ghir_A03	69120000	69880000	NeoTAD	7MD
Ghir_A03	75280000	76020000	Ghir_A03	75280000	76000000	NeoTAD	7MD
Ghir_A03	83300000	84280000	Ghir_A03	83300000	84300000	NeoTAD	7MD
Ghir_A03	90760000	91300000	Ghir_A03	90760000	91300000	NeoTAD	7MD
Ghir_A03	95860000	96080000	Ghir_A03	95860000	96080000	NeoTAD	7MD
Ghir_A03	101280000	101600000	Ghir_A03	101280000	101600000	NeoTAD	7MD
Ghir_A03	103740000	103960000	Ghir_A03	103740000	103960000	NeoTAD	7MD
Ghir_A03	112120000	112580000	Ghir_A03	112120000	112580000	NeoTAD	7MD
Ghir_A04	4060000	4320000	Ghir_A04	4060000	4320000	NeoTAD	7MD
Ghir_A04	8560000	9140000	Ghir_A04	8580000	9140000	NeoTAD	7MD
Ghir_A04	9340000	9640000	Ghir_A04	9340000	9640000	NeoTAD	7MD
Ghir_A04	11540000	12020000	Ghir_A04	11520000	12020000	NeoTAD	7MD
Ghir_A04	19380000	19640000	Ghir_A04	19380000	19620000	NeoTAD	7MD
Ghir_A04	20380000	20800000	Ghir_A04	20380000	20800000	NeoTAD	7MD
Ghir_A04	27660000	28140000	Ghir_A04	27660000	28120000	NeoTAD	7MD
Ghir_A04	34980000	35400000	Ghir_A04	34980000	35380000	NeoTAD	7MD
Ghir_A04	41200000	41680000	Ghir_A04	41200000	41680000	NeoTAD	7MD
Ghir_A04	60460000	60860000	Ghir_A04	60460000	60860000	NeoTAD	7MD
Ghir_A04	61780000	62000000	Ghir_A04	61780000	62000000	NeoTAD	7MD
Ghir_A04	67920000	68400000	Ghir_A04	67920000	68420000	NeoTAD	7MD
Ghir_A04	80140000	80500000	Ghir_A04	80140000	80500000	NeoTAD	7MD
Ghir_A05	440000	820000	Ghir_A05	440000	780000	NeoTAD	7MD
Ghir_A05	1980000	2240000	Ghir_A05	1980000	2240000	NeoTAD	7MD
Ghir_A05	3280000	3680000	Ghir_A05	3280000	3680000	NeoTAD	7MD
Ghir_A05	4060000	4680000	Ghir_A05	4060000	4680000	NeoTAD	7MD
Ghir_A05	9700000	10040000	Ghir_A05	9700000	10040000	NeoTAD	7MD
Ghir_A05	10040000	10760000	Ghir_A05	10040000	10760000	NeoTAD	7MD
Ghir_A05	14540000	14860000	Ghir_A05	14540000	14860000	NeoTAD	7MD
Ghir_A05	17060000	17340000	Ghir_A05	17060000	17360000	NeoTAD	7MD
Ghir_A05	25420000	25760000	Ghir_A05	25420000	25760000	NeoTAD	7MD
Ghir_A05	26560000	26860000	Ghir_A05	26560000	26800000	NeoTAD	7MD
Ghir_A05	29180000	29460000	Ghir_A05	29180000	29460000	NeoTAD	7MD
Ghir_A05	36840000	37300000	Ghir_A05	36840000	37300000	NeoTAD	7MD
Ghir_A05	38180000	38460000	Ghir_A05	38160000	38440000	NeoTAD	7MD
Ghir_A05	46080000	46660000	Ghir_A05	46120000	46640000	NeoTAD	7MD
Ghir_A05	47860000	48120000	Ghir_A05	47880000	48120000	NeoTAD	7MD
Ghir_A05	57020000	57740000	Ghir_A05	57060000	57740000	NeoTAD	7MD
Ghir_A05	67460000	68260000	Ghir_A05	67480000	68260000	NeoTAD	7MD
Ghir_A05	69520000	70380000	Ghir_A05	69520000	70400000	NeoTAD	7MD
Ghir_A05	90720000	91080000	Ghir_A05	90720000	91100000	NeoTAD	7MD
Ghir_A05	91080000	91680000	Ghir_A05	91100000	91660000	NeoTAD	7MD
Ghir_A05	106400000	106800000	Ghir_A05	106440000	106800000	NeoTAD	7MD
Ghir_A06	1880000	2220000	Ghir_A06	1880000	2220000	NeoTAD	7MD
Ghir_A06	2740000	3120000	Ghir_A06	2740000	3120000	NeoTAD	7MD
Ghir_A06	9340000	9640000	Ghir_A06	9340000	9580000	NeoTAD	7MD
Ghir_A06	13420000	13720000	Ghir_A06	13440000	13740000	NeoTAD	7MD
Ghir_A06	13720000	14540000	Ghir_A06	13740000	14560000	NeoTAD	7MD
Ghir_A06	15900000	16340000	Ghir_A06	15900000	16340000	NeoTAD	7MD
Ghir_A06	24920000	25440000	Ghir_A06	24920000	25480000	NeoTAD	7MD
Ghir_A06	25440000	25880000	Ghir_A06	25480000	25880000	NeoTAD	7MD
Ghir_A06	32880000	33620000	Ghir_A06	32940000	33620000	NeoTAD	7MD
Ghir_A06	35620000	36020000	Ghir_A06	35620000	36020000	NeoTAD	7MD
Ghir_A06	41360000	42000000	Ghir_A06	41340000	42000000	NeoTAD	7MD
Ghir_A06	42000000	42580000	Ghir_A06	42000000	42580000	NeoTAD	7MD
Ghir_A06	45720000	46540000	Ghir_A06	45720000	46560000	NeoTAD	7MD
Ghir_A06	57020000	57920000	Ghir_A06	57020000	57940000	NeoTAD	7MD
Ghir_A06	58760000	59420000	Ghir_A06	58760000	59420000	NeoTAD	7MD
Ghir_A06	74560000	75280000	Ghir_A06	74560000	75280000	NeoTAD	7MD
Ghir_A06	75860000	76320000	Ghir_A06	75860000	76340000	NeoTAD	7MD
Ghir_A06	78440000	78660000	Ghir_A06	78440000	78660000	NeoTAD	7MD
Ghir_A06	88580000	88960000	Ghir_A06	88580000	88980000	NeoTAD	7MD
Ghir_A06	94600000	95180000	Ghir_A06	94620000	95180000	NeoTAD	7MD
Ghir_A06	95520000	95820000	Ghir_A06	95500000	95820000	NeoTAD	7MD
Ghir_A06	100500000	101080000	Ghir_A06	100480000	101080000	NeoTAD	7MD
Ghir_A06	106940000	107220000	Ghir_A06	106940000	107220000	NeoTAD	7MD
Ghir_A06	121640000	122220000	Ghir_A06	121640000	122200000	NeoTAD	7MD
Ghir_A07	3560000	3920000	Ghir_A07	3560000	3900000	NeoTAD	7MD
Ghir_A07	11640000	11900000	Ghir_A07	11640000	11900000	NeoTAD	7MD
Ghir_A07	17500000	18000000	Ghir_A07	17500000	18020000	NeoTAD	7MD
Ghir_A07	27540000	27780000	Ghir_A07	27540000	27780000	NeoTAD	7MD
Ghir_A07	39140000	39660000	Ghir_A07	39140000	39660000	NeoTAD	7MD
Ghir_A07	39920000	40220000	Ghir_A07	39900000	40220000	NeoTAD	7MD
Ghir_A07	54120000	54840000	Ghir_A07	54120000	54840000	NeoTAD	7MD
Ghir_A07	85320000	85640000	Ghir_A07	85320000	85640000	NeoTAD	7MD
Ghir_A07	88040000	88460000	Ghir_A07	88020000	88520000	NeoTAD	7MD
Ghir_A08	8160000	8500000	Ghir_A08	8160000	8500000	NeoTAD	7MD
Ghir_A08	9360000	9760000	Ghir_A08	9360000	9760000	NeoTAD	7MD
Ghir_A08	11200000	11520000	Ghir_A08	11200000	11520000	NeoTAD	7MD
Ghir_A08	33080000	33680000	Ghir_A08	33080000	33700000	NeoTAD	7MD
Ghir_A08	35380000	35900000	Ghir_A08	35400000	35900000	NeoTAD	7MD
Ghir_A08	51580000	52100000	Ghir_A08	51580000	52160000	NeoTAD	7MD
Ghir_A08	58860000	59180000	Ghir_A08	58860000	59180000	NeoTAD	7MD
Ghir_A08	68000000	68400000	Ghir_A08	67980000	68420000	NeoTAD	7MD
Ghir_A08	92720000	93220000	Ghir_A08	92720000	93220000	NeoTAD	7MD
Ghir_A08	96060000	96880000	Ghir_A08	96080000	96880000	NeoTAD	7MD
Ghir_A08	112740000	113060000	Ghir_A08	112760000	113060000	NeoTAD	7MD
Ghir_A08	113200000	113640000	Ghir_A08	113200000	113660000	NeoTAD	7MD
Ghir_A09	2300000	2620000	Ghir_A09	2280000	2620000	NeoTAD	7MD
Ghir_A09	4660000	5180000	Ghir_A09	4680000	5200000	NeoTAD	7MD
Ghir_A09	6220000	6460000	Ghir_A09	6220000	6460000	NeoTAD	7MD
Ghir_A09	9100000	9420000	Ghir_A09	9100000	9420000	NeoTAD	7MD
Ghir_A09	17180000	18520000	Ghir_A09	17180000	18520000	NeoTAD	7MD
Ghir_A09	18520000	19360000	Ghir_A09	18520000	19360000	NeoTAD	7MD
Ghir_A09	24900000	25980000	Ghir_A09	24900000	25920000	NeoTAD	7MD
Ghir_A09	29360000	29680000	Ghir_A09	29360000	29700000	NeoTAD	7MD
Ghir_A09	30620000	31500000	Ghir_A09	30600000	31500000	NeoTAD	7MD
Ghir_A09	33620000	34200000	Ghir_A09	33620000	34200000	NeoTAD	7MD
Ghir_A09	40040000	41580000	Ghir_A09	40060000	41580000	NeoTAD	7MD
Ghir_A09	44860000	45360000	Ghir_A09	44880000	45360000	NeoTAD	7MD
Ghir_A09	49700000	50240000	Ghir_A09	49700000	50240000	NeoTAD	7MD
Ghir_A09	50800000	51240000	Ghir_A09	50820000	51240000	NeoTAD	7MD
Ghir_A09	52100000	52360000	Ghir_A09	52100000	52360000	NeoTAD	7MD
Ghir_A09	53100000	53360000	Ghir_A09	53100000	53360000	NeoTAD	7MD
Ghir_A09	54820000	55320000	Ghir_A09	54820000	55320000	NeoTAD	7MD
Ghir_A09	60260000	60640000	Ghir_A09	60260000	60640000	NeoTAD	7MD
Ghir_A09	64880000	65500000	Ghir_A09	64860000	65480000	NeoTAD	7MD
Ghir_A09	70920000	71420000	Ghir_A09	70920000	71420000	NeoTAD	7MD
Ghir_A09	73900000	74260000	Ghir_A09	73920000	74260000	NeoTAD	7MD
Ghir_A09	75580000	76120000	Ghir_A09	75580000	76120000	NeoTAD	7MD
Ghir_A09	77700000	78000000	Ghir_A09	77700000	78020000	NeoTAD	7MD
Ghir_A10	10400000	10760000	Ghir_A10	10420000	10740000	NeoTAD	7MD
Ghir_A10	10760000	11200000	Ghir_A10	10740000	11200000	NeoTAD	7MD
Ghir_A10	15740000	16120000	Ghir_A10	15740000	16120000	NeoTAD	7MD
Ghir_A10	16340000	16600000	Ghir_A10	16340000	16600000	NeoTAD	7MD
Ghir_A10	30520000	31280000	Ghir_A10	30540000	31260000	NeoTAD	7MD
Ghir_A10	31280000	31740000	Ghir_A10	31260000	31740000	NeoTAD	7MD
Ghir_A10	37680000	38500000	Ghir_A10	37680000	38520000	NeoTAD	7MD
Ghir_A10	40460000	41260000	Ghir_A10	40460000	41240000	NeoTAD	7MD
Ghir_A10	49180000	49720000	Ghir_A10	49180000	49720000	NeoTAD	7MD
Ghir_A10	54500000	55040000	Ghir_A10	54480000	55040000	NeoTAD	7MD
Ghir_A10	58280000	58740000	Ghir_A10	58260000	58740000	NeoTAD	7MD
Ghir_A10	59120000	59960000	Ghir_A10	59120000	60000000	NeoTAD	7MD
Ghir_A10	61120000	61540000	Ghir_A10	61120000	61540000	NeoTAD	7MD
Ghir_A10	80520000	80780000	Ghir_A10	80520000	80780000	NeoTAD	7MD
Ghir_A10	88580000	89240000	Ghir_A10	88580000	89240000	NeoTAD	7MD
Ghir_A10	89380000	89800000	Ghir_A10	89400000	89820000	NeoTAD	7MD
Ghir_A10	90620000	91040000	Ghir_A10	90640000	91020000	NeoTAD	7MD
Ghir_A10	93140000	93440000	Ghir_A10	93140000	93420000	NeoTAD	7MD
Ghir_A10	93440000	93820000	Ghir_A10	93420000	93820000	NeoTAD	7MD
Ghir_A10	105620000	105820000	Ghir_A10	105620000	105820000	NeoTAD	7MD
Ghir_A10	112220000	112480000	Ghir_A10	112220000	112480000	NeoTAD	7MD
Ghir_A11	9240000	9660000	Ghir_A11	9240000	9660000	NeoTAD	7MD
Ghir_A11	11180000	11540000	Ghir_A11	11180000	11540000	NeoTAD	7MD
Ghir_A11	13080000	13400000	Ghir_A11	13080000	13400000	NeoTAD	7MD
Ghir_A11	13540000	13920000	Ghir_A11	13560000	13920000	NeoTAD	7MD
Ghir_A11	14320000	14620000	Ghir_A11	14320000	14640000	NeoTAD	7MD
Ghir_A11	15200000	15540000	Ghir_A11	15200000	15560000	NeoTAD	7MD
Ghir_A11	16120000	16660000	Ghir_A11	16120000	16660000	NeoTAD	7MD
Ghir_A11	22140000	22560000	Ghir_A11	22140000	22560000	NeoTAD	7MD
Ghir_A11	26460000	26740000	Ghir_A11	26500000	26760000	NeoTAD	7MD
Ghir_A11	28840000	29420000	Ghir_A11	28840000	29420000	NeoTAD	7MD
Ghir_A11	31780000	32120000	Ghir_A11	31780000	32120000	NeoTAD	7MD
Ghir_A11	32120000	32780000	Ghir_A11	32120000	32760000	NeoTAD	7MD
Ghir_A11	37640000	38260000	Ghir_A11	37640000	38260000	NeoTAD	7MD
Ghir_A11	56980000	57380000	Ghir_A11	56980000	57380000	NeoTAD	7MD
Ghir_A11	58440000	58940000	Ghir_A11	58460000	58960000	NeoTAD	7MD
Ghir_A11	62680000	62900000	Ghir_A11	62700000	62920000	NeoTAD	7MD
Ghir_A11	66500000	67120000	Ghir_A11	66500000	67120000	NeoTAD	7MD
Ghir_A11	76280000	76720000	Ghir_A11	76280000	76680000	NeoTAD	7MD
Ghir_A11	88180000	88780000	Ghir_A11	88180000	88780000	NeoTAD	7MD
Ghir_A11	112280000	112720000	Ghir_A11	112280000	112720000	NeoTAD	7MD
Ghir_A11	119480000	119680000	Ghir_A11	119480000	119680000	NeoTAD	7MD
Ghir_A12	2060000	2380000	Ghir_A12	2060000	2380000	NeoTAD	7MD
Ghir_A12	6500000	7000000	Ghir_A12	6520000	7000000	NeoTAD	7MD
Ghir_A12	17300000	17480000	Ghir_A12	17300000	17500000	NeoTAD	7MD
Ghir_A12	20120000	20580000	Ghir_A12	20120000	20600000	NeoTAD	7MD
Ghir_A12	28860000	29100000	Ghir_A12	28860000	29080000	NeoTAD	7MD
Ghir_A12	29940000	30200000	Ghir_A12	29920000	30200000	NeoTAD	7MD
Ghir_A12	47340000	48140000	Ghir_A12	47360000	48140000	NeoTAD	7MD
Ghir_A12	76020000	76300000	Ghir_A12	76020000	76300000	NeoTAD	7MD
Ghir_A12	76900000	77440000	Ghir_A12	76900000	77440000	NeoTAD	7MD
Ghir_A12	79780000	80120000	Ghir_A12	79780000	80100000	NeoTAD	7MD
Ghir_A12	83960000	84340000	Ghir_A12	83960000	84340000	NeoTAD	7MD
Ghir_A13	3400000	3680000	Ghir_A13	3400000	3680000	NeoTAD	7MD
Ghir_A13	18700000	19580000	Ghir_A13	18700000	19620000	NeoTAD	7MD
Ghir_A13	20840000	21140000	Ghir_A13	20840000	21140000	NeoTAD	7MD
Ghir_A13	23060000	23920000	Ghir_A13	23060000	23920000	NeoTAD	7MD
Ghir_A13	30900000	31360000	Ghir_A13	30920000	31380000	NeoTAD	7MD
Ghir_A13	43200000	44060000	Ghir_A13	43200000	44060000	NeoTAD	7MD
Ghir_A13	45280000	45780000	Ghir_A13	45260000	45800000	NeoTAD	7MD
Ghir_A13	47800000	48440000	Ghir_A13	47800000	48420000	NeoTAD	7MD
Ghir_A13	49840000	50600000	Ghir_A13	49840000	50600000	NeoTAD	7MD
Ghir_A13	50600000	51120000	Ghir_A13	50600000	51120000	NeoTAD	7MD
Ghir_A13	56460000	57220000	Ghir_A13	56480000	57220000	NeoTAD	7MD
Ghir_A13	66140000	66660000	Ghir_A13	66120000	66680000	NeoTAD	7MD
Ghir_A13	70200000	70620000	Ghir_A13	70200000	70620000	NeoTAD	7MD
Ghir_A13	76060000	76520000	Ghir_A13	76080000	76520000	NeoTAD	7MD
Ghir_A13	77340000	77620000	Ghir_A13	77360000	77600000	NeoTAD	7MD
Ghir_A13	82420000	82680000	Ghir_A13	82420000	82700000	NeoTAD	7MD
Ghir_A13	83740000	84200000	Ghir_A13	83740000	84220000	NeoTAD	7MD
Ghir_A13	89360000	89660000	Ghir_A13	89380000	89660000	NeoTAD	7MD
Ghir_A13	96040000	96440000	Ghir_A13	96040000	96440000	NeoTAD	7MD
Ghir_D01	12500000	12760000	Ghir_D01	12500000	12760000	NeoTAD	7MD
Ghir_D01	16220000	16660000	Ghir_D01	16220000	16660000	NeoTAD	7MD
Ghir_D01	17620000	18100000	Ghir_D01	17620000	18100000	NeoTAD	7MD
Ghir_D01	23340000	23660000	Ghir_D01	23340000	23680000	NeoTAD	7MD
Ghir_D01	25360000	25840000	Ghir_D01	25360000	25840000	NeoTAD	7MD
Ghir_D01	30100000	30480000	Ghir_D01	30140000	30480000	NeoTAD	7MD
Ghir_D01	38000000	38420000	Ghir_D01	38000000	38480000	NeoTAD	7MD
Ghir_D01	40100000	40320000	Ghir_D01	40100000	40340000	NeoTAD	7MD
Ghir_D01	44820000	45360000	Ghir_D01	44820000	45360000	NeoTAD	7MD
Ghir_D01	46020000	46300000	Ghir_D01	46060000	46320000	NeoTAD	7MD
Ghir_D01	46960000	47240000	Ghir_D01	46960000	47220000	NeoTAD	7MD
Ghir_D01	57280000	57520000	Ghir_D01	57280000	57520000	NeoTAD	7MD
Ghir_D02	13540000	13860000	Ghir_D02	13540000	13860000	NeoTAD	7MD
Ghir_D02	14580000	14820000	Ghir_D02	14580000	14820000	NeoTAD	7MD
Ghir_D02	15420000	15860000	Ghir_D02	15420000	15840000	NeoTAD	7MD
Ghir_D02	15860000	16140000	Ghir_D02	15840000	16140000	NeoTAD	7MD
Ghir_D02	20120000	20580000	Ghir_D02	20100000	20580000	NeoTAD	7MD
Ghir_D02	21860000	22420000	Ghir_D02	21880000	22420000	NeoTAD	7MD
Ghir_D02	33200000	33540000	Ghir_D02	33200000	33500000	NeoTAD	7MD
Ghir_D02	45260000	45600000	Ghir_D02	45260000	45600000	NeoTAD	7MD
Ghir_D02	50960000	51180000	Ghir_D02	50900000	51200000	NeoTAD	7MD
Ghir_D02	52440000	52680000	Ghir_D02	52440000	52700000	NeoTAD	7MD
Ghir_D03	7840000	8200000	Ghir_D03	7820000	8220000	NeoTAD	7MD
Ghir_D03	14820000	15220000	Ghir_D03	14840000	15200000	NeoTAD	7MD
Ghir_D03	20040000	20540000	Ghir_D03	20040000	20560000	NeoTAD	7MD
Ghir_D03	23920000	24580000	Ghir_D03	23920000	24580000	NeoTAD	7MD
Ghir_D03	42960000	43280000	Ghir_D03	42960000	43300000	NeoTAD	7MD
Ghir_D03	44740000	45060000	Ghir_D03	44720000	45060000	NeoTAD	7MD
Ghir_D03	49860000	50280000	Ghir_D03	49860000	50280000	NeoTAD	7MD
Ghir_D04	22160000	22760000	Ghir_D04	22140000	22780000	NeoTAD	7MD
Ghir_D04	22940000	23280000	Ghir_D04	22920000	23280000	NeoTAD	7MD
Ghir_D04	23520000	24040000	Ghir_D04	23520000	24060000	NeoTAD	7MD
Ghir_D04	25160000	25800000	Ghir_D04	25160000	25800000	NeoTAD	7MD
Ghir_D04	28500000	28880000	Ghir_D04	28500000	28880000	NeoTAD	7MD
Ghir_D04	28880000	29600000	Ghir_D04	28880000	29580000	NeoTAD	7MD
Ghir_D04	29900000	30220000	Ghir_D04	29900000	30220000	NeoTAD	7MD
Ghir_D04	36980000	37380000	Ghir_D04	36960000	37400000	NeoTAD	7MD
Ghir_D04	43360000	43780000	Ghir_D04	43360000	43780000	NeoTAD	7MD
Ghir_D04	51260000	51660000	Ghir_D04	51260000	51660000	NeoTAD	7MD
Ghir_D04	51960000	52240000	Ghir_D04	51960000	52240000	NeoTAD	7MD
Ghir_D05	3460000	3740000	Ghir_D05	3460000	3740000	NeoTAD	7MD
Ghir_D05	14060000	14500000	Ghir_D05	14060000	14500000	NeoTAD	7MD
Ghir_D05	16500000	16960000	Ghir_D05	16560000	16960000	NeoTAD	7MD
Ghir_D05	25380000	25680000	Ghir_D05	25380000	25680000	NeoTAD	7MD
Ghir_D05	27500000	27780000	Ghir_D05	27520000	27760000	NeoTAD	7MD
Ghir_D05	28960000	29300000	Ghir_D05	28960000	29300000	NeoTAD	7MD
Ghir_D05	40320000	40960000	Ghir_D05	40300000	40960000	NeoTAD	7MD
Ghir_D05	42000000	42360000	Ghir_D05	42000000	42360000	NeoTAD	7MD
Ghir_D05	49940000	50240000	Ghir_D05	49940000	50240000	NeoTAD	7MD
Ghir_D06	7860000	8200000	Ghir_D06	7880000	8200000	NeoTAD	7MD
Ghir_D06	17480000	17960000	Ghir_D06	17520000	17960000	NeoTAD	7MD
Ghir_D06	19520000	19820000	Ghir_D06	19500000	19800000	NeoTAD	7MD
Ghir_D06	20140000	20480000	Ghir_D06	20200000	20460000	NeoTAD	7MD
Ghir_D06	42480000	43240000	Ghir_D06	42480000	43240000	NeoTAD	7MD
Ghir_D06	43240000	43660000	Ghir_D06	43240000	43680000	NeoTAD	7MD
Ghir_D06	46900000	47280000	Ghir_D06	46900000	47260000	NeoTAD	7MD
Ghir_D07	3740000	4120000	Ghir_D07	3740000	4100000	NeoTAD	7MD
Ghir_D07	9140000	9620000	Ghir_D07	9140000	9620000	NeoTAD	7MD
Ghir_D07	14200000	14820000	Ghir_D07	14200000	14820000	NeoTAD	7MD
Ghir_D07	15500000	16080000	Ghir_D07	15500000	16080000	NeoTAD	7MD
Ghir_D07	16320000	16640000	Ghir_D07	16320000	16640000	NeoTAD	7MD
Ghir_D07	28180000	28500000	Ghir_D07	28180000	28500000	NeoTAD	7MD
Ghir_D07	28840000	29160000	Ghir_D07	28840000	29140000	NeoTAD	7MD
Ghir_D07	30620000	30920000	Ghir_D07	30620000	30920000	NeoTAD	7MD
Ghir_D07	37500000	37840000	Ghir_D07	37500000	37840000	NeoTAD	7MD
Ghir_D07	48760000	49040000	Ghir_D07	48720000	49040000	NeoTAD	7MD
Ghir_D07	54620000	54900000	Ghir_D07	54620000	54900000	NeoTAD	7MD
Ghir_D08	5140000	5580000	Ghir_D08	5140000	5600000	NeoTAD	7MD
Ghir_D08	8200000	8420000	Ghir_D08	8200000	8440000	NeoTAD	7MD
Ghir_D08	13620000	14120000	Ghir_D08	13620000	14120000	NeoTAD	7MD
Ghir_D08	17580000	18360000	Ghir_D08	17600000	18360000	NeoTAD	7MD
Ghir_D08	18560000	19060000	Ghir_D08	18560000	19060000	NeoTAD	7MD
Ghir_D08	29160000	29640000	Ghir_D08	29160000	29620000	NeoTAD	7MD
Ghir_D08	30160000	30640000	Ghir_D08	30160000	30640000	NeoTAD	7MD
Ghir_D08	34080000	34340000	Ghir_D08	34120000	34340000	NeoTAD	7MD
Ghir_D08	38200000	38480000	Ghir_D08	38220000	38480000	NeoTAD	7MD
Ghir_D08	39420000	39720000	Ghir_D08	39400000	39720000	NeoTAD	7MD
Ghir_D08	47160000	47360000	Ghir_D08	47160000	47380000	NeoTAD	7MD
Ghir_D08	55180000	55580000	Ghir_D08	55160000	55600000	NeoTAD	7MD
Ghir_D08	55740000	55980000	Ghir_D08	55740000	55980000	NeoTAD	7MD
Ghir_D08	64340000	64620000	Ghir_D08	64340000	64640000	NeoTAD	7MD
Ghir_D08	65780000	66100000	Ghir_D08	65780000	66080000	NeoTAD	7MD
Ghir_D09	4460000	4760000	Ghir_D09	4440000	4780000	NeoTAD	7MD
Ghir_D09	35980000	36380000	Ghir_D09	35980000	36340000	NeoTAD	7MD
Ghir_D09	39320000	39640000	Ghir_D09	39320000	39640000	NeoTAD	7MD
Ghir_D09	41120000	41400000	Ghir_D09	41120000	41400000	NeoTAD	7MD
Ghir_D09	43720000	44400000	Ghir_D09	43780000	44420000	NeoTAD	7MD
Ghir_D09	49920000	50320000	Ghir_D09	49920000	50320000	NeoTAD	7MD
Ghir_D10	8420000	8720000	Ghir_D10	8400000	8720000	NeoTAD	7MD
Ghir_D10	11040000	11280000	Ghir_D10	11040000	11280000	NeoTAD	7MD
Ghir_D10	17580000	17960000	Ghir_D10	17580000	17960000	NeoTAD	7MD
Ghir_D10	20840000	21480000	Ghir_D10	20840000	21480000	NeoTAD	7MD
Ghir_D10	21940000	22220000	Ghir_D10	21940000	22200000	NeoTAD	7MD
Ghir_D10	23100000	23340000	Ghir_D10	23100000	23360000	NeoTAD	7MD
Ghir_D10	26980000	27260000	Ghir_D10	26980000	27260000	NeoTAD	7MD
Ghir_D10	28700000	29100000	Ghir_D10	28700000	29100000	NeoTAD	7MD
Ghir_D10	30260000	30640000	Ghir_D10	30260000	30600000	NeoTAD	7MD
Ghir_D10	44820000	45120000	Ghir_D10	44820000	45120000	NeoTAD	7MD
Ghir_D10	45940000	46460000	Ghir_D10	45880000	46460000	NeoTAD	7MD
Ghir_D10	48980000	49320000	Ghir_D10	48980000	49300000	NeoTAD	7MD
Ghir_D10	53380000	53800000	Ghir_D10	53380000	53780000	NeoTAD	7MD
Ghir_D10	57460000	57940000	Ghir_D10	57460000	57960000	NeoTAD	7MD
Ghir_D10	66440000	66880000	Ghir_D10	66440000	66900000	NeoTAD	7MD
Ghir_D11	9620000	9900000	Ghir_D11	9620000	9900000	NeoTAD	7MD
Ghir_D11	17540000	17840000	Ghir_D11	17540000	17840000	NeoTAD	7MD
Ghir_D11	18200000	18420000	Ghir_D11	18200000	18420000	NeoTAD	7MD
Ghir_D11	19300000	19580000	Ghir_D11	19320000	19600000	NeoTAD	7MD
Ghir_D11	33400000	33740000	Ghir_D11	33400000	33740000	NeoTAD	7MD
Ghir_D11	36320000	36680000	Ghir_D11	36300000	36700000	NeoTAD	7MD
Ghir_D11	42960000	43500000	Ghir_D11	42940000	43500000	NeoTAD	7MD
Ghir_D11	45680000	46000000	Ghir_D11	45660000	46020000	NeoTAD	7MD
Ghir_D11	55200000	55840000	Ghir_D11	55200000	55800000	NeoTAD	7MD
Ghir_D11	61320000	62080000	Ghir_D11	61320000	62080000	NeoTAD	7MD
Ghir_D11	62320000	62700000	Ghir_D11	62320000	62680000	NeoTAD	7MD
Ghir_D11	63420000	63900000	Ghir_D11	63420000	63920000	NeoTAD	7MD
Ghir_D11	69860000	70140000	Ghir_D11	69860000	70120000	NeoTAD	7MD
Ghir_D11	70140000	70440000	Ghir_D11	70120000	70440000	NeoTAD	7MD
Ghir_D12	5580000	5940000	Ghir_D12	5540000	5940000	NeoTAD	7MD
Ghir_D12	15440000	16260000	Ghir_D12	15440000	16280000	NeoTAD	7MD
Ghir_D12	23160000	23820000	Ghir_D12	23120000	23820000	NeoTAD	7MD
Ghir_D12	24940000	25260000	Ghir_D12	24920000	25260000	NeoTAD	7MD
Ghir_D12	26700000	26960000	Ghir_D12	26680000	26980000	NeoTAD	7MD
Ghir_D12	35800000	36160000	Ghir_D12	35800000	36140000	NeoTAD	7MD
Ghir_D12	43440000	44180000	Ghir_D12	43440000	44180000	NeoTAD	7MD
Ghir_D12	46160000	46580000	Ghir_D12	46160000	46600000	NeoTAD	7MD
Ghir_D13	18000000	18240000	Ghir_D13	17980000	18240000	NeoTAD	7MD
Ghir_D13	18380000	18720000	Ghir_D13	18360000	18720000	NeoTAD	7MD
Ghir_D13	23620000	23960000	Ghir_D13	23620000	23960000	NeoTAD	7MD
Ghir_D13	25460000	25760000	Ghir_D13	25460000	25760000	NeoTAD	7MD
Ghir_D13	31900000	32260000	Ghir_D13	31920000	32260000	NeoTAD	7MD
Ghir_D13	36660000	36880000	Ghir_D13	36660000	36880000	NeoTAD	7MD
Ghir_D13	39720000	39960000	Ghir_D13	39720000	39960000	NeoTAD	7MD
Ghir_D13	43880000	44440000	Ghir_D13	43880000	44380000	NeoTAD	7MD
Ghir_D13	46800000	47280000	Ghir_D13	46800000	47280000	NeoTAD	7MD
Ghir_D13	51960000	52620000	Ghir_D13	52020000	52620000	NeoTAD	7MD
Ghir_A01	1240000	1880000	Ghir_A01	1220000	1860000	NeoTAD	7SD
Ghir_A01	3320000	3540000	Ghir_A01	3320000	3540000	NeoTAD	7SD
Ghir_A01	8600000	8840000	Ghir_A01	8600000	8840000	NeoTAD	7SD
Ghir_A01	9240000	9500000	Ghir_A01	9220000	9480000	NeoTAD	7SD
Ghir_A01	9500000	9740000	Ghir_A01	9480000	9740000	NeoTAD	7SD
Ghir_A01	12360000	12620000	Ghir_A01	12360000	12620000	NeoTAD	7SD
Ghir_A01	21940000	22300000	Ghir_A01	21920000	22300000	NeoTAD	7SD
Ghir_A01	22300000	22560000	Ghir_A01	22300000	22560000	NeoTAD	7SD
Ghir_A01	27560000	28000000	Ghir_A01	27520000	28000000	NeoTAD	7SD
Ghir_A01	36920000	38060000	Ghir_A01	36920000	38060000	NeoTAD	7SD
Ghir_A01	55560000	56000000	Ghir_A01	55540000	56020000	NeoTAD	7SD
Ghir_A01	56580000	57220000	Ghir_A01	56580000	57220000	NeoTAD	7SD
Ghir_A01	57220000	57600000	Ghir_A01	57220000	57600000	NeoTAD	7SD
Ghir_A01	78280000	78900000	Ghir_A01	78280000	78900000	NeoTAD	7SD
Ghir_A01	91440000	91720000	Ghir_A01	91440000	91720000	NeoTAD	7SD
Ghir_A01	94080000	94400000	Ghir_A01	94020000	94380000	NeoTAD	7SD
Ghir_A01	94400000	94920000	Ghir_A01	94380000	94920000	NeoTAD	7SD
Ghir_A01	98880000	99260000	Ghir_A01	98940000	99280000	NeoTAD	7SD
Ghir_A01	101860000	102520000	Ghir_A01	101880000	102520000	NeoTAD	7SD
Ghir_A02	2480000	3080000	Ghir_A02	2460000	3080000	NeoTAD	7SD
Ghir_A02	3200000	3440000	Ghir_A02	3200000	3440000	NeoTAD	7SD
Ghir_A02	4120000	4440000	Ghir_A02	4120000	4420000	NeoTAD	7SD
Ghir_A02	24480000	25300000	Ghir_A02	24480000	25280000	NeoTAD	7SD
Ghir_A02	26480000	26700000	Ghir_A02	26500000	26700000	NeoTAD	7SD
Ghir_A02	44640000	44840000	Ghir_A02	44640000	44860000	NeoTAD	7SD
Ghir_A02	56400000	56900000	Ghir_A02	56400000	56900000	NeoTAD	7SD
Ghir_A02	68560000	69140000	Ghir_A02	68560000	69140000	NeoTAD	7SD
Ghir_A02	85200000	85680000	Ghir_A02	85200000	85700000	NeoTAD	7SD
Ghir_A02	86240000	86520000	Ghir_A02	86240000	86540000	NeoTAD	7SD
Ghir_A02	89640000	90100000	Ghir_A02	89620000	90140000	NeoTAD	7SD
Ghir_A03	380000	940000	Ghir_A03	380000	940000	NeoTAD	7SD
Ghir_A03	2460000	3120000	Ghir_A03	2460000	3120000	NeoTAD	7SD
Ghir_A03	3120000	3580000	Ghir_A03	3120000	3580000	NeoTAD	7SD
Ghir_A03	6340000	6820000	Ghir_A03	6340000	6840000	NeoTAD	7SD
Ghir_A03	7580000	7860000	Ghir_A03	7580000	7820000	NeoTAD	7SD
Ghir_A03	8620000	8920000	Ghir_A03	8620000	8920000	NeoTAD	7SD
Ghir_A03	9560000	9940000	Ghir_A03	9540000	9940000	NeoTAD	7SD
Ghir_A03	25300000	25620000	Ghir_A03	25300000	25640000	NeoTAD	7SD
Ghir_A03	26500000	27020000	Ghir_A03	26500000	27000000	NeoTAD	7SD
Ghir_A03	27020000	27240000	Ghir_A03	27000000	27240000	NeoTAD	7SD
Ghir_A03	28660000	29760000	Ghir_A03	28660000	29760000	NeoTAD	7SD
Ghir_A03	42500000	42780000	Ghir_A03	42500000	42780000	NeoTAD	7SD
Ghir_A03	44960000	45400000	Ghir_A03	44960000	45400000	NeoTAD	7SD
Ghir_A03	51080000	51860000	Ghir_A03	51080000	51860000	NeoTAD	7SD
Ghir_A03	59000000	59320000	Ghir_A03	59000000	59320000	NeoTAD	7SD
Ghir_A03	69300000	69880000	Ghir_A03	69280000	69880000	NeoTAD	7SD
Ghir_A03	72180000	72600000	Ghir_A03	72200000	72620000	NeoTAD	7SD
Ghir_A03	74120000	74720000	Ghir_A03	74120000	74700000	NeoTAD	7SD
Ghir_A03	74820000	75280000	Ghir_A03	74800000	75300000	NeoTAD	7SD
Ghir_A03	78400000	78740000	Ghir_A03	78400000	78740000	NeoTAD	7SD
Ghir_A03	87680000	88000000	Ghir_A03	87680000	88020000	NeoTAD	7SD
Ghir_A03	94740000	95300000	Ghir_A03	94740000	95280000	NeoTAD	7SD
Ghir_A03	97820000	98200000	Ghir_A03	97800000	98220000	NeoTAD	7SD
Ghir_A03	99200000	99660000	Ghir_A03	99200000	99660000	NeoTAD	7SD
Ghir_A03	103740000	103960000	Ghir_A03	103740000	103960000	NeoTAD	7SD
Ghir_A03	112120000	112560000	Ghir_A03	112120000	112580000	NeoTAD	7SD
Ghir_A04	12660000	13080000	Ghir_A04	12660000	13080000	NeoTAD	7SD
Ghir_A04	13080000	13420000	Ghir_A04	13080000	13420000	NeoTAD	7SD
Ghir_A04	16500000	17100000	Ghir_A04	16480000	17100000	NeoTAD	7SD
Ghir_A04	19380000	19620000	Ghir_A04	19380000	19620000	NeoTAD	7SD
Ghir_A04	40440000	40820000	Ghir_A04	40380000	40820000	NeoTAD	7SD
Ghir_A04	40820000	41420000	Ghir_A04	40820000	41360000	NeoTAD	7SD
Ghir_A04	49260000	49700000	Ghir_A04	49260000	49720000	NeoTAD	7SD
Ghir_A04	56020000	56860000	Ghir_A04	56000000	56860000	NeoTAD	7SD
Ghir_A04	56860000	57300000	Ghir_A04	56860000	57260000	NeoTAD	7SD
Ghir_A04	61780000	62000000	Ghir_A04	61780000	62000000	NeoTAD	7SD
Ghir_A04	66400000	66920000	Ghir_A04	66400000	66920000	NeoTAD	7SD
Ghir_A04	67940000	68400000	Ghir_A04	67920000	68420000	NeoTAD	7SD
Ghir_A04	72380000	72620000	Ghir_A04	72380000	72620000	NeoTAD	7SD
Ghir_A04	83180000	83540000	Ghir_A04	83200000	83540000	NeoTAD	7SD
Ghir_A05	1560000	1980000	Ghir_A05	1560000	1980000	NeoTAD	7SD
Ghir_A05	5760000	6080000	Ghir_A05	5760000	6100000	NeoTAD	7SD
Ghir_A05	8020000	8720000	Ghir_A05	8000000	8720000	NeoTAD	7SD
Ghir_A05	11660000	12080000	Ghir_A05	11640000	12080000	NeoTAD	7SD
Ghir_A05	17060000	17340000	Ghir_A05	17060000	17380000	NeoTAD	7SD
Ghir_A05	18620000	19240000	Ghir_A05	18620000	19240000	NeoTAD	7SD
Ghir_A05	25420000	25780000	Ghir_A05	25420000	25760000	NeoTAD	7SD
Ghir_A05	25780000	26140000	Ghir_A05	25760000	26140000	NeoTAD	7SD
Ghir_A05	27040000	27380000	Ghir_A05	27040000	27400000	NeoTAD	7SD
Ghir_A05	27380000	27680000	Ghir_A05	27400000	27680000	NeoTAD	7SD
Ghir_A05	42400000	42840000	Ghir_A05	42400000	42840000	NeoTAD	7SD
Ghir_A05	44560000	44880000	Ghir_A05	44600000	44880000	NeoTAD	7SD
Ghir_A05	49460000	49880000	Ghir_A05	49460000	49860000	NeoTAD	7SD
Ghir_A05	51740000	52180000	Ghir_A05	51780000	52200000	NeoTAD	7SD
Ghir_A05	95300000	95600000	Ghir_A05	95260000	95600000	NeoTAD	7SD
Ghir_A05	98140000	98540000	Ghir_A05	98140000	98540000	NeoTAD	7SD
Ghir_A05	104400000	104620000	Ghir_A05	104400000	104620000	NeoTAD	7SD
Ghir_A05	105920000	106440000	Ghir_A05	105920000	106440000	NeoTAD	7SD
Ghir_A05	108140000	108680000	Ghir_A05	108140000	108680000	NeoTAD	7SD
Ghir_A06	1860000	2220000	Ghir_A06	1860000	2220000	NeoTAD	7SD
Ghir_A06	15900000	16340000	Ghir_A06	15900000	16340000	NeoTAD	7SD
Ghir_A06	28220000	28560000	Ghir_A06	28200000	28540000	NeoTAD	7SD
Ghir_A06	64960000	65260000	Ghir_A06	64960000	65260000	NeoTAD	7SD
Ghir_A06	91780000	92280000	Ghir_A06	91800000	92320000	NeoTAD	7SD
Ghir_A06	95520000	95820000	Ghir_A06	95460000	95820000	NeoTAD	7SD
Ghir_A06	97040000	97480000	Ghir_A06	97020000	97460000	NeoTAD	7SD
Ghir_A06	107820000	108400000	Ghir_A06	107800000	108400000	NeoTAD	7SD
Ghir_A06	111780000	112000000	Ghir_A06	111760000	112000000	NeoTAD	7SD
Ghir_A06	113340000	113940000	Ghir_A06	113340000	113940000	NeoTAD	7SD
Ghir_A06	121080000	121460000	Ghir_A06	121060000	121440000	NeoTAD	7SD
Ghir_A06	121640000	122200000	Ghir_A06	121660000	122200000	NeoTAD	7SD
Ghir_A06	122200000	122540000	Ghir_A06	122200000	122540000	NeoTAD	7SD
Ghir_A06	122720000	123320000	Ghir_A06	122720000	123320000	NeoTAD	7SD
Ghir_A07	6860000	7200000	Ghir_A07	6840000	7200000	NeoTAD	7SD
Ghir_A07	10240000	10440000	Ghir_A07	10240000	10460000	NeoTAD	7SD
Ghir_A07	14700000	15240000	Ghir_A07	14680000	15200000	NeoTAD	7SD
Ghir_A07	18220000	18440000	Ghir_A07	18220000	18460000	NeoTAD	7SD
Ghir_A07	19580000	19920000	Ghir_A07	19580000	19920000	NeoTAD	7SD
Ghir_A07	24040000	24320000	Ghir_A07	24040000	24340000	NeoTAD	7SD
Ghir_A07	38660000	38980000	Ghir_A07	38660000	38980000	NeoTAD	7SD
Ghir_A07	47120000	47680000	Ghir_A07	47140000	47680000	NeoTAD	7SD
Ghir_A07	48100000	48800000	Ghir_A07	48080000	48780000	NeoTAD	7SD
Ghir_A07	48800000	49080000	Ghir_A07	48780000	49060000	NeoTAD	7SD
Ghir_A07	49080000	49340000	Ghir_A07	49060000	49360000	NeoTAD	7SD
Ghir_A07	57140000	57880000	Ghir_A07	57160000	57880000	NeoTAD	7SD
Ghir_A07	58680000	59860000	Ghir_A07	58640000	59880000	NeoTAD	7SD
Ghir_A07	68260000	68700000	Ghir_A07	68220000	68720000	NeoTAD	7SD
Ghir_A07	90860000	91120000	Ghir_A07	90860000	91120000	NeoTAD	7SD
Ghir_A07	93680000	94020000	Ghir_A07	93680000	94020000	NeoTAD	7SD
Ghir_A08	2960000	3620000	Ghir_A08	2960000	3600000	NeoTAD	7SD
Ghir_A08	9360000	9760000	Ghir_A08	9360000	9760000	NeoTAD	7SD
Ghir_A08	11920000	12180000	Ghir_A08	11920000	12180000	NeoTAD	7SD
Ghir_A08	13440000	14020000	Ghir_A08	13420000	14040000	NeoTAD	7SD
Ghir_A08	38180000	38560000	Ghir_A08	38180000	38560000	NeoTAD	7SD
Ghir_A08	38920000	39400000	Ghir_A08	38920000	39420000	NeoTAD	7SD
Ghir_A08	45220000	45760000	Ghir_A08	45220000	45740000	NeoTAD	7SD
Ghir_A08	47900000	48320000	Ghir_A08	47880000	48320000	NeoTAD	7SD
Ghir_A08	63720000	64080000	Ghir_A08	63680000	64080000	NeoTAD	7SD
Ghir_A08	67600000	68020000	Ghir_A08	67600000	67980000	NeoTAD	7SD
Ghir_A08	72440000	72760000	Ghir_A08	72460000	72760000	NeoTAD	7SD
Ghir_A08	76420000	76900000	Ghir_A08	76420000	76900000	NeoTAD	7SD
Ghir_A08	79020000	79460000	Ghir_A08	79040000	79460000	NeoTAD	7SD
Ghir_A08	103400000	103660000	Ghir_A08	103400000	103660000	NeoTAD	7SD
Ghir_A08	106340000	106680000	Ghir_A08	106340000	106680000	NeoTAD	7SD
Ghir_A08	111100000	111360000	Ghir_A08	111100000	111340000	NeoTAD	7SD
Ghir_A08	112740000	113060000	Ghir_A08	112760000	113060000	NeoTAD	7SD
Ghir_A09	2300000	2640000	Ghir_A09	2280000	2620000	NeoTAD	7SD
Ghir_A09	6220000	6460000	Ghir_A09	6220000	6520000	NeoTAD	7SD
Ghir_A09	9800000	10140000	Ghir_A09	9800000	10140000	NeoTAD	7SD
Ghir_A09	10480000	10820000	Ghir_A09	10460000	10820000	NeoTAD	7SD
Ghir_A09	14620000	14860000	Ghir_A09	14620000	14860000	NeoTAD	7SD
Ghir_A09	15480000	15800000	Ghir_A09	15480000	15780000	NeoTAD	7SD
Ghir_A09	22580000	22900000	Ghir_A09	22560000	22900000	NeoTAD	7SD
Ghir_A09	23440000	23860000	Ghir_A09	23440000	23840000	NeoTAD	7SD
Ghir_A09	24140000	24900000	Ghir_A09	24140000	24900000	NeoTAD	7SD
Ghir_A09	26300000	27080000	Ghir_A09	26300000	27080000	NeoTAD	7SD
Ghir_A09	31500000	32260000	Ghir_A09	31500000	32260000	NeoTAD	7SD
Ghir_A09	32260000	32700000	Ghir_A09	32260000	32700000	NeoTAD	7SD
Ghir_A09	33000000	33460000	Ghir_A09	32980000	33460000	NeoTAD	7SD
Ghir_A09	40760000	41580000	Ghir_A09	40760000	41580000	NeoTAD	7SD
Ghir_A09	49700000	50280000	Ghir_A09	49680000	50260000	NeoTAD	7SD
Ghir_A09	55320000	55600000	Ghir_A09	55300000	55600000	NeoTAD	7SD
Ghir_A09	61540000	62180000	Ghir_A09	61560000	62220000	NeoTAD	7SD
Ghir_A09	62180000	62580000	Ghir_A09	62220000	62600000	NeoTAD	7SD
Ghir_A09	64880000	65660000	Ghir_A09	64860000	65640000	NeoTAD	7SD
Ghir_A09	76460000	76860000	Ghir_A09	76460000	76860000	NeoTAD	7SD
Ghir_A09	77560000	78020000	Ghir_A09	77560000	78020000	NeoTAD	7SD
Ghir_A09	80000000	80600000	Ghir_A09	80000000	80600000	NeoTAD	7SD
Ghir_A10	1620000	1900000	Ghir_A10	1620000	1900000	NeoTAD	7SD
Ghir_A10	9460000	9860000	Ghir_A10	9460000	9860000	NeoTAD	7SD
Ghir_A10	17400000	17600000	Ghir_A10	17400000	17600000	NeoTAD	7SD
Ghir_A10	18000000	18340000	Ghir_A10	18000000	18320000	NeoTAD	7SD
Ghir_A10	24520000	24960000	Ghir_A10	24500000	24940000	NeoTAD	7SD
Ghir_A10	30520000	31140000	Ghir_A10	30520000	31140000	NeoTAD	7SD
Ghir_A10	31280000	31760000	Ghir_A10	31280000	31740000	NeoTAD	7SD
Ghir_A10	31760000	32220000	Ghir_A10	31740000	32220000	NeoTAD	7SD
Ghir_A10	42340000	42740000	Ghir_A10	42340000	42740000	NeoTAD	7SD
Ghir_A10	52740000	53140000	Ghir_A10	52800000	53140000	NeoTAD	7SD
Ghir_A10	58280000	58720000	Ghir_A10	58260000	58740000	NeoTAD	7SD
Ghir_A10	78200000	78560000	Ghir_A10	78220000	78580000	NeoTAD	7SD
Ghir_A10	89380000	89820000	Ghir_A10	89400000	89820000	NeoTAD	7SD
Ghir_A10	89820000	90460000	Ghir_A10	89820000	90460000	NeoTAD	7SD
Ghir_A10	90620000	91040000	Ghir_A10	90620000	91020000	NeoTAD	7SD
Ghir_A10	91320000	91560000	Ghir_A10	91300000	91600000	NeoTAD	7SD
Ghir_A10	91760000	92020000	Ghir_A10	91740000	92040000	NeoTAD	7SD
Ghir_A10	93440000	93820000	Ghir_A10	93420000	93820000	NeoTAD	7SD
Ghir_A10	95880000	96160000	Ghir_A10	95880000	96160000	NeoTAD	7SD
Ghir_A10	97300000	97620000	Ghir_A10	97300000	97620000	NeoTAD	7SD
Ghir_A10	101360000	101840000	Ghir_A10	101360000	101840000	NeoTAD	7SD
Ghir_A10	109200000	109440000	Ghir_A10	109200000	109440000	NeoTAD	7SD
Ghir_A10	112220000	112480000	Ghir_A10	112220000	112480000	NeoTAD	7SD
Ghir_A10	112980000	113460000	Ghir_A10	113000000	113460000	NeoTAD	7SD
Ghir_A11	1140000	1680000	Ghir_A11	1140000	1680000	NeoTAD	7SD
Ghir_A11	4360000	4720000	Ghir_A11	4360000	4720000	NeoTAD	7SD
Ghir_A11	6880000	7220000	Ghir_A11	6880000	7220000	NeoTAD	7SD
Ghir_A11	9240000	9660000	Ghir_A11	9240000	9660000	NeoTAD	7SD
Ghir_A11	15560000	16120000	Ghir_A11	15560000	16160000	NeoTAD	7SD
Ghir_A11	16120000	16660000	Ghir_A11	16160000	16660000	NeoTAD	7SD
Ghir_A11	16660000	17060000	Ghir_A11	16660000	17040000	NeoTAD	7SD
Ghir_A11	22140000	22560000	Ghir_A11	22140000	22560000	NeoTAD	7SD
Ghir_A11	25200000	25400000	Ghir_A11	25140000	25400000	NeoTAD	7SD
Ghir_A11	28840000	29420000	Ghir_A11	28840000	29420000	NeoTAD	7SD
Ghir_A11	46980000	47260000	Ghir_A11	46960000	47260000	NeoTAD	7SD
Ghir_A11	48340000	48580000	Ghir_A11	48360000	48600000	NeoTAD	7SD
Ghir_A11	51760000	52840000	Ghir_A11	51740000	52800000	NeoTAD	7SD
Ghir_A11	56020000	56320000	Ghir_A11	56020000	56320000	NeoTAD	7SD
Ghir_A11	58440000	58940000	Ghir_A11	58460000	58960000	NeoTAD	7SD
Ghir_A11	79800000	80240000	Ghir_A11	79800000	80240000	NeoTAD	7SD
Ghir_A11	81140000	81420000	Ghir_A11	81140000	81460000	NeoTAD	7SD
Ghir_A11	103740000	104600000	Ghir_A11	103780000	104600000	NeoTAD	7SD
Ghir_A11	111980000	112280000	Ghir_A11	111980000	112280000	NeoTAD	7SD
Ghir_A11	112280000	112720000	Ghir_A11	112280000	112720000	NeoTAD	7SD
Ghir_A12	1060000	1260000	Ghir_A12	1060000	1260000	NeoTAD	7SD
Ghir_A12	11520000	11940000	Ghir_A12	11540000	11940000	NeoTAD	7SD
Ghir_A12	12960000	13460000	Ghir_A12	12980000	13460000	NeoTAD	7SD
Ghir_A12	13460000	13960000	Ghir_A12	13460000	13960000	NeoTAD	7SD
Ghir_A12	20120000	20580000	Ghir_A12	20100000	20620000	NeoTAD	7SD
Ghir_A12	23060000	23380000	Ghir_A12	23060000	23380000	NeoTAD	7SD
Ghir_A12	25740000	26100000	Ghir_A12	25740000	26100000	NeoTAD	7SD
Ghir_A12	29000000	29480000	Ghir_A12	28980000	29460000	NeoTAD	7SD
Ghir_A12	29480000	29920000	Ghir_A12	29460000	29920000	NeoTAD	7SD
Ghir_A12	59300000	59860000	Ghir_A12	59300000	59880000	NeoTAD	7SD
Ghir_A12	60120000	61220000	Ghir_A12	60080000	61220000	NeoTAD	7SD
Ghir_A12	65220000	65900000	Ghir_A12	65220000	65920000	NeoTAD	7SD
Ghir_A12	65900000	66740000	Ghir_A12	65920000	66740000	NeoTAD	7SD
Ghir_A12	68400000	69320000	Ghir_A12	68420000	69320000	NeoTAD	7SD
Ghir_A12	70900000	71440000	Ghir_A12	70900000	71440000	NeoTAD	7SD
Ghir_A12	78980000	79580000	Ghir_A12	78980000	79580000	NeoTAD	7SD
Ghir_A12	79780000	80100000	Ghir_A12	79780000	80100000	NeoTAD	7SD
Ghir_A12	90720000	91040000	Ghir_A12	90720000	91040000	NeoTAD	7SD
Ghir_A12	93360000	93680000	Ghir_A12	93360000	93680000	NeoTAD	7SD
Ghir_A12	96560000	97020000	Ghir_A12	96560000	97020000	NeoTAD	7SD
Ghir_A12	97620000	97880000	Ghir_A12	97620000	97880000	NeoTAD	7SD
Ghir_A12	99080000	99260000	Ghir_A12	99080000	99280000	NeoTAD	7SD
Ghir_A12	99540000	99920000	Ghir_A12	99520000	99940000	NeoTAD	7SD
Ghir_A12	103780000	104060000	Ghir_A12	103780000	104080000	NeoTAD	7SD
Ghir_A13	2360000	2720000	Ghir_A13	2360000	2720000	NeoTAD	7SD
Ghir_A13	7080000	7720000	Ghir_A13	7080000	7720000	NeoTAD	7SD
Ghir_A13	11240000	11620000	Ghir_A13	11260000	11600000	NeoTAD	7SD
Ghir_A13	18420000	18700000	Ghir_A13	18420000	18700000	NeoTAD	7SD
Ghir_A13	21380000	22200000	Ghir_A13	21380000	22220000	NeoTAD	7SD
Ghir_A13	22680000	22940000	Ghir_A13	22680000	22940000	NeoTAD	7SD
Ghir_A13	29000000	29380000	Ghir_A13	29020000	29420000	NeoTAD	7SD
Ghir_A13	33760000	35020000	Ghir_A13	33780000	35020000	NeoTAD	7SD
Ghir_A13	46060000	46680000	Ghir_A13	46080000	46700000	NeoTAD	7SD
Ghir_A13	50620000	50960000	Ghir_A13	50600000	51020000	NeoTAD	7SD
Ghir_A13	56540000	57100000	Ghir_A13	56500000	57060000	NeoTAD	7SD
Ghir_A13	57400000	57760000	Ghir_A13	57400000	57700000	NeoTAD	7SD
Ghir_A13	65540000	65960000	Ghir_A13	65540000	65960000	NeoTAD	7SD
Ghir_A13	67700000	68020000	Ghir_A13	67680000	68020000	NeoTAD	7SD
Ghir_A13	73240000	73700000	Ghir_A13	73220000	73700000	NeoTAD	7SD
Ghir_A13	75360000	75740000	Ghir_A13	75360000	75740000	NeoTAD	7SD
Ghir_A13	82700000	83020000	Ghir_A13	82700000	83040000	NeoTAD	7SD
Ghir_A13	96040000	96440000	Ghir_A13	96040000	96440000	NeoTAD	7SD
Ghir_A13	100220000	100520000	Ghir_A13	100220000	100520000	NeoTAD	7SD
Ghir_A13	101920000	102260000	Ghir_A13	101920000	102280000	NeoTAD	7SD
Ghir_D01	1000000	1500000	Ghir_D01	1000000	1480000	NeoTAD	7SD
Ghir_D01	2200000	2700000	Ghir_D01	2180000	2700000	NeoTAD	7SD
Ghir_D01	13640000	14020000	Ghir_D01	13640000	14000000	NeoTAD	7SD
Ghir_D01	15400000	15940000	Ghir_D01	15400000	15940000	NeoTAD	7SD
Ghir_D01	21180000	21620000	Ghir_D01	21180000	21620000	NeoTAD	7SD
Ghir_D01	23340000	23680000	Ghir_D01	23340000	23660000	NeoTAD	7SD
Ghir_D01	25960000	26380000	Ghir_D01	25960000	26380000	NeoTAD	7SD
Ghir_D01	29180000	29420000	Ghir_D01	29180000	29420000	NeoTAD	7SD
Ghir_D01	39240000	39940000	Ghir_D01	39220000	39920000	NeoTAD	7SD
Ghir_D01	44080000	44420000	Ghir_D01	44100000	44380000	NeoTAD	7SD
Ghir_D01	47220000	47460000	Ghir_D01	47220000	47460000	NeoTAD	7SD
Ghir_D01	51180000	51380000	Ghir_D01	51180000	51380000	NeoTAD	7SD
Ghir_D02	5200000	5420000	Ghir_D02	5220000	5440000	NeoTAD	7SD
Ghir_D02	5720000	5960000	Ghir_D02	5740000	6020000	NeoTAD	7SD
Ghir_D02	8500000	8780000	Ghir_D02	8500000	8780000	NeoTAD	7SD
Ghir_D02	14960000	15220000	Ghir_D02	14940000	15220000	NeoTAD	7SD
Ghir_D02	20120000	20580000	Ghir_D02	20120000	20580000	NeoTAD	7SD
Ghir_D02	22020000	22420000	Ghir_D02	21980000	22420000	NeoTAD	7SD
Ghir_D02	26380000	26640000	Ghir_D02	26400000	26640000	NeoTAD	7SD
Ghir_D02	27640000	28060000	Ghir_D02	27660000	28060000	NeoTAD	7SD
Ghir_D02	34240000	34500000	Ghir_D02	34240000	34500000	NeoTAD	7SD
Ghir_D02	47600000	48000000	Ghir_D02	47620000	48060000	NeoTAD	7SD
Ghir_D02	59200000	59720000	Ghir_D02	59200000	59720000	NeoTAD	7SD
Ghir_D03	3220000	3760000	Ghir_D03	3220000	3760000	NeoTAD	7SD
Ghir_D03	7840000	8220000	Ghir_D03	7840000	8220000	NeoTAD	7SD
Ghir_D03	14560000	14840000	Ghir_D03	14560000	14840000	NeoTAD	7SD
Ghir_D03	16220000	16720000	Ghir_D03	16220000	16720000	NeoTAD	7SD
Ghir_D03	25500000	26420000	Ghir_D03	25500000	26420000	NeoTAD	7SD
Ghir_D03	34800000	35160000	Ghir_D03	34820000	35160000	NeoTAD	7SD
Ghir_D03	39840000	40300000	Ghir_D03	39840000	40300000	NeoTAD	7SD
Ghir_D03	42440000	42820000	Ghir_D03	42440000	42800000	NeoTAD	7SD
Ghir_D04	8140000	8560000	Ghir_D04	8140000	8540000	NeoTAD	7SD
Ghir_D04	18640000	19140000	Ghir_D04	18640000	19140000	NeoTAD	7SD
Ghir_D04	24040000	24360000	Ghir_D04	24040000	24380000	NeoTAD	7SD
Ghir_D04	31520000	32240000	Ghir_D04	31500000	32240000	NeoTAD	7SD
Ghir_D04	47260000	47560000	Ghir_D04	47260000	47560000	NeoTAD	7SD
Ghir_D04	48580000	48860000	Ghir_D04	48560000	48840000	NeoTAD	7SD
Ghir_D04	54180000	54460000	Ghir_D04	54220000	54460000	NeoTAD	7SD
Ghir_D05	100000	760000	Ghir_D05	100000	760000	NeoTAD	7SD
Ghir_D05	1260000	1680000	Ghir_D05	1260000	1680000	NeoTAD	7SD
Ghir_D05	1680000	2600000	Ghir_D05	1680000	2600000	NeoTAD	7SD
Ghir_D05	3460000	3740000	Ghir_D05	3460000	3740000	NeoTAD	7SD
Ghir_D05	4640000	4900000	Ghir_D05	4640000	4900000	NeoTAD	7SD
Ghir_D05	11540000	12060000	Ghir_D05	11540000	12040000	NeoTAD	7SD
Ghir_D05	14060000	14500000	Ghir_D05	14060000	14500000	NeoTAD	7SD
Ghir_D05	26560000	26960000	Ghir_D05	26580000	27020000	NeoTAD	7SD
Ghir_D05	30400000	30780000	Ghir_D05	30380000	30780000	NeoTAD	7SD
Ghir_D05	33780000	34680000	Ghir_D05	33740000	34660000	NeoTAD	7SD
Ghir_D05	39000000	39520000	Ghir_D05	39000000	39520000	NeoTAD	7SD
Ghir_D05	40320000	41160000	Ghir_D05	40300000	41160000	NeoTAD	7SD
Ghir_D05	43120000	43420000	Ghir_D05	43140000	43420000	NeoTAD	7SD
Ghir_D05	43640000	44020000	Ghir_D05	43640000	44040000	NeoTAD	7SD
Ghir_D05	54740000	55160000	Ghir_D05	54740000	55160000	NeoTAD	7SD
Ghir_D05	57140000	57540000	Ghir_D05	57140000	57540000	NeoTAD	7SD
Ghir_D05	60640000	60960000	Ghir_D05	60640000	60960000	NeoTAD	7SD
Ghir_D06	3180000	3580000	Ghir_D06	3200000	3580000	NeoTAD	7SD
Ghir_D06	10280000	10560000	Ghir_D06	10280000	10560000	NeoTAD	7SD
Ghir_D06	17520000	17960000	Ghir_D06	17520000	17960000	NeoTAD	7SD
Ghir_D06	18680000	19060000	Ghir_D06	18680000	19060000	NeoTAD	7SD
Ghir_D06	22580000	22920000	Ghir_D06	22580000	22900000	NeoTAD	7SD
Ghir_D06	25200000	25500000	Ghir_D06	25200000	25500000	NeoTAD	7SD
Ghir_D06	29000000	29440000	Ghir_D06	29060000	29440000	NeoTAD	7SD
Ghir_D06	33540000	33900000	Ghir_D06	33600000	33900000	NeoTAD	7SD
Ghir_D06	46460000	46700000	Ghir_D06	46440000	46700000	NeoTAD	7SD
Ghir_D06	55320000	55600000	Ghir_D06	55340000	55600000	NeoTAD	7SD
Ghir_D06	59120000	59480000	Ghir_D06	59120000	59480000	NeoTAD	7SD
Ghir_D06	62980000	63480000	Ghir_D06	62980000	63480000	NeoTAD	7SD
Ghir_D06	65580000	66220000	Ghir_D06	65580000	66220000	NeoTAD	7SD
Ghir_D07	3740000	4120000	Ghir_D07	3740000	4160000	NeoTAD	7SD
Ghir_D07	7340000	7580000	Ghir_D07	7340000	7560000	NeoTAD	7SD
Ghir_D07	8020000	8240000	Ghir_D07	8000000	8240000	NeoTAD	7SD
Ghir_D07	9280000	9620000	Ghir_D07	9340000	9620000	NeoTAD	7SD
Ghir_D07	11420000	11720000	Ghir_D07	11420000	11720000	NeoTAD	7SD
Ghir_D07	15500000	16080000	Ghir_D07	15500000	16080000	NeoTAD	7SD
Ghir_D07	23240000	23800000	Ghir_D07	23240000	23800000	NeoTAD	7SD
Ghir_D07	28500000	28840000	Ghir_D07	28500000	28840000	NeoTAD	7SD
Ghir_D07	28840000	29220000	Ghir_D07	28840000	29160000	NeoTAD	7SD
Ghir_D07	29860000	30260000	Ghir_D07	29860000	30260000	NeoTAD	7SD
Ghir_D07	38800000	39060000	Ghir_D07	38820000	39080000	NeoTAD	7SD
Ghir_D07	49220000	49560000	Ghir_D07	49220000	49560000	NeoTAD	7SD
Ghir_D07	52500000	52940000	Ghir_D07	52500000	52940000	NeoTAD	7SD
Ghir_D07	57200000	57500000	Ghir_D07	57260000	57500000	NeoTAD	7SD
Ghir_D08	3240000	3460000	Ghir_D08	3240000	3480000	NeoTAD	7SD
Ghir_D08	5140000	5580000	Ghir_D08	5140000	5600000	NeoTAD	7SD
Ghir_D08	15360000	15740000	Ghir_D08	15360000	15740000	NeoTAD	7SD
Ghir_D08	36180000	36480000	Ghir_D08	36200000	36460000	NeoTAD	7SD
Ghir_D08	39400000	39720000	Ghir_D08	39420000	39740000	NeoTAD	7SD
Ghir_D08	45440000	45820000	Ghir_D08	45440000	45820000	NeoTAD	7SD
Ghir_D08	54920000	55180000	Ghir_D08	54920000	55160000	NeoTAD	7SD
Ghir_D08	55180000	55580000	Ghir_D08	55160000	55600000	NeoTAD	7SD
Ghir_D08	61960000	62320000	Ghir_D08	61980000	62300000	NeoTAD	7SD
Ghir_D08	64340000	64620000	Ghir_D08	64340000	64640000	NeoTAD	7SD
Ghir_D09	1660000	2140000	Ghir_D09	1660000	2140000	NeoTAD	7SD
Ghir_D09	2480000	2760000	Ghir_D09	2460000	2760000	NeoTAD	7SD
Ghir_D09	7800000	8260000	Ghir_D09	7820000	8260000	NeoTAD	7SD
Ghir_D09	11960000	12200000	Ghir_D09	11960000	12200000	NeoTAD	7SD
Ghir_D09	31280000	31580000	Ghir_D09	31280000	31600000	NeoTAD	7SD
Ghir_D09	35600000	35980000	Ghir_D09	35620000	36000000	NeoTAD	7SD
Ghir_D09	36740000	37000000	Ghir_D09	36740000	36980000	NeoTAD	7SD
Ghir_D09	39320000	39640000	Ghir_D09	39320000	39640000	NeoTAD	7SD
Ghir_D09	44120000	44320000	Ghir_D09	44100000	44320000	NeoTAD	7SD
Ghir_D09	45580000	45840000	Ghir_D09	45580000	45840000	NeoTAD	7SD
Ghir_D09	49160000	49540000	Ghir_D09	49120000	49560000	NeoTAD	7SD
Ghir_D09	50920000	51520000	Ghir_D09	50940000	51540000	NeoTAD	7SD
Ghir_D09	51680000	51960000	Ghir_D09	51660000	51960000	NeoTAD	7SD
Ghir_D10	4880000	5200000	Ghir_D10	4880000	5200000	NeoTAD	7SD
Ghir_D10	16680000	17120000	Ghir_D10	16660000	17120000	NeoTAD	7SD
Ghir_D10	22200000	22800000	Ghir_D10	22200000	22800000	NeoTAD	7SD
Ghir_D10	24660000	25120000	Ghir_D10	24660000	25120000	NeoTAD	7SD
Ghir_D10	26980000	27260000	Ghir_D10	26980000	27260000	NeoTAD	7SD
Ghir_D10	34820000	35160000	Ghir_D10	34820000	35160000	NeoTAD	7SD
Ghir_D10	37220000	38160000	Ghir_D10	37220000	38140000	NeoTAD	7SD
Ghir_D10	42440000	42780000	Ghir_D10	42420000	42780000	NeoTAD	7SD
Ghir_D10	43600000	43800000	Ghir_D10	43600000	43820000	NeoTAD	7SD
Ghir_D10	54560000	54820000	Ghir_D10	54540000	54820000	NeoTAD	7SD
Ghir_D10	56860000	57460000	Ghir_D10	56860000	57460000	NeoTAD	7SD
Ghir_D10	64660000	65080000	Ghir_D10	64680000	65100000	NeoTAD	7SD
Ghir_D10	67140000	67640000	Ghir_D10	67160000	67640000	NeoTAD	7SD
Ghir_D11	1060000	1420000	Ghir_D11	1060000	1420000	NeoTAD	7SD
Ghir_D11	4280000	4800000	Ghir_D11	4280000	4800000	NeoTAD	7SD
Ghir_D11	4800000	5540000	Ghir_D11	4800000	5520000	NeoTAD	7SD
Ghir_D11	8560000	9020000	Ghir_D11	8560000	9040000	NeoTAD	7SD
Ghir_D11	13560000	13900000	Ghir_D11	13540000	13880000	NeoTAD	7SD
Ghir_D11	14960000	15460000	Ghir_D11	14940000	15460000	NeoTAD	7SD
Ghir_D11	20420000	20620000	Ghir_D11	20420000	20620000	NeoTAD	7SD
Ghir_D11	24980000	25360000	Ghir_D11	24980000	25360000	NeoTAD	7SD
Ghir_D11	31940000	32560000	Ghir_D11	31980000	32560000	NeoTAD	7SD
Ghir_D11	33400000	33740000	Ghir_D11	33400000	33740000	NeoTAD	7SD
Ghir_D11	50000000	50440000	Ghir_D11	50000000	50440000	NeoTAD	7SD
Ghir_D11	52100000	52800000	Ghir_D11	52120000	52800000	NeoTAD	7SD
Ghir_D11	59500000	59900000	Ghir_D11	59520000	59900000	NeoTAD	7SD
Ghir_D11	60420000	60960000	Ghir_D11	60480000	60960000	NeoTAD	7SD
Ghir_D11	61100000	61320000	Ghir_D11	61100000	61320000	NeoTAD	7SD
Ghir_D11	62320000	62700000	Ghir_D11	62320000	62700000	NeoTAD	7SD
Ghir_D12	3940000	4440000	Ghir_D12	3940000	4440000	NeoTAD	7SD
Ghir_D12	7740000	8240000	Ghir_D12	7740000	8240000	NeoTAD	7SD
Ghir_D12	9140000	9420000	Ghir_D12	9140000	9420000	NeoTAD	7SD
Ghir_D12	15880000	16300000	Ghir_D12	15880000	16340000	NeoTAD	7SD
Ghir_D12	16540000	17160000	Ghir_D12	16560000	17160000	NeoTAD	7SD
Ghir_D12	28500000	29100000	Ghir_D12	28520000	29080000	NeoTAD	7SD
Ghir_D12	30340000	30720000	Ghir_D12	30380000	30720000	NeoTAD	7SD
Ghir_D12	38980000	39780000	Ghir_D12	38980000	39760000	NeoTAD	7SD
Ghir_D12	50360000	50680000	Ghir_D12	50380000	50680000	NeoTAD	7SD
Ghir_D12	50920000	52120000	Ghir_D12	50920000	52120000	NeoTAD	7SD
Ghir_D12	57640000	58020000	Ghir_D12	57640000	58020000	NeoTAD	7SD
Ghir_D13	2360000	2980000	Ghir_D13	2360000	2980000	NeoTAD	7SD
Ghir_D13	5040000	5360000	Ghir_D13	5080000	5360000	NeoTAD	7SD
Ghir_D13	8220000	8560000	Ghir_D13	8220000	8560000	NeoTAD	7SD
Ghir_D13	19680000	19960000	Ghir_D13	19680000	19960000	NeoTAD	7SD
Ghir_D13	20660000	21180000	Ghir_D13	20660000	21180000	NeoTAD	7SD
Ghir_D13	45480000	45880000	Ghir_D13	45480000	45860000	NeoTAD	7SD
Ghir_D13	51980000	52620000	Ghir_D13	51960000	52620000	NeoTAD	7SD
Ghir_D13	52820000	53180000	Ghir_D13	52820000	53240000	NeoTAD	7SD
Ghir_D13	56340000	56760000	Ghir_D13	56340000	56760000	NeoTAD	7SD
Ghir_D13	60780000	61320000	Ghir_D13	60760000	61300000	NeoTAD	7SD
Ghir_A01	1220000	1880000	Ghir_A01	1220000	1880000	NeoTAD	7RW
Ghir_A01	9340000	9560000	Ghir_A01	9340000	9580000	NeoTAD	7RW
Ghir_A01	11940000	12360000	Ghir_A01	11940000	12360000	NeoTAD	7RW
Ghir_A01	12360000	12620000	Ghir_A01	12360000	12620000	NeoTAD	7RW
Ghir_A01	21940000	22300000	Ghir_A01	21940000	22300000	NeoTAD	7RW
Ghir_A01	27540000	28000000	Ghir_A01	27520000	28000000	NeoTAD	7RW
Ghir_A01	55200000	55540000	Ghir_A01	55200000	55560000	NeoTAD	7RW
Ghir_A01	56580000	57220000	Ghir_A01	56600000	57220000	NeoTAD	7RW
Ghir_A01	73160000	73500000	Ghir_A01	73160000	73500000	NeoTAD	7RW
Ghir_A01	80940000	81260000	Ghir_A01	80940000	81200000	NeoTAD	7RW
Ghir_A01	89200000	90300000	Ghir_A01	89220000	90280000	NeoTAD	7RW
Ghir_A01	96460000	96920000	Ghir_A01	96460000	96920000	NeoTAD	7RW
Ghir_A02	2480000	3080000	Ghir_A02	2460000	3080000	NeoTAD	7RW
Ghir_A02	3080000	3440000	Ghir_A02	3080000	3440000	NeoTAD	7RW
Ghir_A02	3440000	3880000	Ghir_A02	3440000	3880000	NeoTAD	7RW
Ghir_A02	4120000	4620000	Ghir_A02	4120000	4620000	NeoTAD	7RW
Ghir_A02	5940000	6320000	Ghir_A02	5940000	6300000	NeoTAD	7RW
Ghir_A02	34900000	35340000	Ghir_A02	34920000	35340000	NeoTAD	7RW
Ghir_A02	40800000	41300000	Ghir_A02	40800000	41300000	NeoTAD	7RW
Ghir_A02	44840000	45460000	Ghir_A02	44840000	45480000	NeoTAD	7RW
Ghir_A02	45460000	45800000	Ghir_A02	45480000	45800000	NeoTAD	7RW
Ghir_A02	45800000	46100000	Ghir_A02	45800000	46080000	NeoTAD	7RW
Ghir_A02	46440000	46780000	Ghir_A02	46440000	46780000	NeoTAD	7RW
Ghir_A02	63040000	63540000	Ghir_A02	63020000	63480000	NeoTAD	7RW
Ghir_A02	71220000	71680000	Ghir_A02	71260000	71620000	NeoTAD	7RW
Ghir_A02	72780000	73080000	Ghir_A02	72780000	73080000	NeoTAD	7RW
Ghir_A02	74880000	75140000	Ghir_A02	74860000	75140000	NeoTAD	7RW
Ghir_A02	84780000	85200000	Ghir_A02	84780000	85220000	NeoTAD	7RW
Ghir_A02	87340000	87660000	Ghir_A02	87320000	87660000	NeoTAD	7RW
Ghir_A02	89640000	90120000	Ghir_A02	89640000	90140000	NeoTAD	7RW
Ghir_A02	91660000	92840000	Ghir_A02	91600000	92840000	NeoTAD	7RW
Ghir_A02	95860000	96380000	Ghir_A02	95860000	96360000	NeoTAD	7RW
Ghir_A02	102640000	102900000	Ghir_A02	102640000	102920000	NeoTAD	7RW
Ghir_A02	103240000	103620000	Ghir_A02	103240000	103640000	NeoTAD	7RW
Ghir_A02	107400000	107760000	Ghir_A02	107400000	107760000	NeoTAD	7RW
Ghir_A03	2080000	2460000	Ghir_A03	2080000	2460000	NeoTAD	7RW
Ghir_A03	9540000	9940000	Ghir_A03	9540000	9940000	NeoTAD	7RW
Ghir_A03	20080000	20320000	Ghir_A03	20060000	20300000	NeoTAD	7RW
Ghir_A03	32800000	33360000	Ghir_A03	32800000	33360000	NeoTAD	7RW
Ghir_A03	39080000	40160000	Ghir_A03	39100000	40140000	NeoTAD	7RW
Ghir_A03	48420000	48700000	Ghir_A03	48420000	48700000	NeoTAD	7RW
Ghir_A03	69280000	69880000	Ghir_A03	69280000	69880000	NeoTAD	7RW
Ghir_A03	69880000	70180000	Ghir_A03	69880000	70160000	NeoTAD	7RW
Ghir_A03	71840000	72180000	Ghir_A03	71840000	72200000	NeoTAD	7RW
Ghir_A03	72180000	72620000	Ghir_A03	72200000	72620000	NeoTAD	7RW
Ghir_A03	76640000	77460000	Ghir_A03	76660000	77460000	NeoTAD	7RW
Ghir_A03	85260000	85540000	Ghir_A03	85280000	85560000	NeoTAD	7RW
Ghir_A03	86180000	86500000	Ghir_A03	86160000	86500000	NeoTAD	7RW
Ghir_A03	90780000	91160000	Ghir_A03	90760000	91160000	NeoTAD	7RW
Ghir_A03	99200000	99660000	Ghir_A03	99200000	99660000	NeoTAD	7RW
Ghir_A04	4320000	4580000	Ghir_A04	4320000	4560000	NeoTAD	7RW
Ghir_A04	6660000	7100000	Ghir_A04	6640000	7100000	NeoTAD	7RW
Ghir_A04	8100000	8580000	Ghir_A04	8100000	8580000	NeoTAD	7RW
Ghir_A04	12400000	12660000	Ghir_A04	12400000	12660000	NeoTAD	7RW
Ghir_A04	12660000	13100000	Ghir_A04	12660000	13080000	NeoTAD	7RW
Ghir_A04	13100000	13420000	Ghir_A04	13080000	13420000	NeoTAD	7RW
Ghir_A04	19380000	19620000	Ghir_A04	19380000	19620000	NeoTAD	7RW
Ghir_A04	47380000	47740000	Ghir_A04	47380000	47760000	NeoTAD	7RW
Ghir_A04	55740000	56020000	Ghir_A04	55720000	56000000	NeoTAD	7RW
Ghir_A04	64440000	64700000	Ghir_A04	64440000	64700000	NeoTAD	7RW
Ghir_A04	65420000	65800000	Ghir_A04	65420000	65800000	NeoTAD	7RW
Ghir_A04	66400000	66920000	Ghir_A04	66400000	66920000	NeoTAD	7RW
Ghir_A04	67920000	68400000	Ghir_A04	67920000	68400000	NeoTAD	7RW
Ghir_A05	1560000	1980000	Ghir_A05	1580000	1980000	NeoTAD	7RW
Ghir_A05	9120000	9540000	Ghir_A05	9120000	9560000	NeoTAD	7RW
Ghir_A05	16040000	16480000	Ghir_A05	16040000	16480000	NeoTAD	7RW
Ghir_A05	17060000	17340000	Ghir_A05	17060000	17360000	NeoTAD	7RW
Ghir_A05	18520000	19240000	Ghir_A05	18500000	19260000	NeoTAD	7RW
Ghir_A05	32680000	33000000	Ghir_A05	32680000	33000000	NeoTAD	7RW
Ghir_A05	34840000	35400000	Ghir_A05	34820000	35400000	NeoTAD	7RW
Ghir_A05	35400000	35780000	Ghir_A05	35400000	35760000	NeoTAD	7RW
Ghir_A05	36840000	37160000	Ghir_A05	36840000	37140000	NeoTAD	7RW
Ghir_A05	42380000	42840000	Ghir_A05	42380000	42840000	NeoTAD	7RW
Ghir_A05	43260000	43520000	Ghir_A05	43260000	43520000	NeoTAD	7RW
Ghir_A05	44060000	44440000	Ghir_A05	44060000	44440000	NeoTAD	7RW
Ghir_A05	45760000	46120000	Ghir_A05	45760000	46080000	NeoTAD	7RW
Ghir_A05	47880000	48120000	Ghir_A05	47840000	48120000	NeoTAD	7RW
Ghir_A05	64580000	64960000	Ghir_A05	64580000	64960000	NeoTAD	7RW
Ghir_A05	66140000	66620000	Ghir_A05	66140000	66620000	NeoTAD	7RW
Ghir_A05	67080000	67960000	Ghir_A05	67100000	67960000	NeoTAD	7RW
Ghir_A05	70360000	70700000	Ghir_A05	70360000	70680000	NeoTAD	7RW
Ghir_A05	71580000	71840000	Ghir_A05	71580000	71840000	NeoTAD	7RW
Ghir_A05	95020000	95400000	Ghir_A05	95020000	95400000	NeoTAD	7RW
Ghir_A05	95400000	95740000	Ghir_A05	95400000	95740000	NeoTAD	7RW
Ghir_A05	97120000	97680000	Ghir_A05	97120000	97680000	NeoTAD	7RW
Ghir_A05	98140000	98540000	Ghir_A05	98180000	98540000	NeoTAD	7RW
Ghir_A05	100100000	100360000	Ghir_A05	100100000	100360000	NeoTAD	7RW
Ghir_A05	102080000	102340000	Ghir_A05	102080000	102340000	NeoTAD	7RW
Ghir_A05	108160000	108680000	Ghir_A05	108160000	108680000	NeoTAD	7RW
Ghir_A06	4520000	4840000	Ghir_A06	4540000	4840000	NeoTAD	7RW
Ghir_A06	7580000	7880000	Ghir_A06	7580000	7880000	NeoTAD	7RW
Ghir_A06	11380000	11720000	Ghir_A06	11380000	11720000	NeoTAD	7RW
Ghir_A06	17640000	17840000	Ghir_A06	17620000	17840000	NeoTAD	7RW
Ghir_A06	17840000	18280000	Ghir_A06	17840000	18300000	NeoTAD	7RW
Ghir_A06	21400000	22140000	Ghir_A06	21400000	22140000	NeoTAD	7RW
Ghir_A06	26920000	27480000	Ghir_A06	26920000	27500000	NeoTAD	7RW
Ghir_A06	29480000	29700000	Ghir_A06	29460000	29680000	NeoTAD	7RW
Ghir_A06	35500000	35740000	Ghir_A06	35500000	35760000	NeoTAD	7RW
Ghir_A06	52620000	53300000	Ghir_A06	52600000	53300000	NeoTAD	7RW
Ghir_A06	68320000	68820000	Ghir_A06	68320000	68800000	NeoTAD	7RW
Ghir_A06	79600000	80120000	Ghir_A06	79600000	80120000	NeoTAD	7RW
Ghir_A06	82640000	83220000	Ghir_A06	82620000	83220000	NeoTAD	7RW
Ghir_A06	91040000	91340000	Ghir_A06	91020000	91340000	NeoTAD	7RW
Ghir_A06	100480000	101080000	Ghir_A06	100480000	101100000	NeoTAD	7RW
Ghir_A06	110280000	110820000	Ghir_A06	110280000	110820000	NeoTAD	7RW
Ghir_A06	117580000	117900000	Ghir_A06	117560000	117900000	NeoTAD	7RW
Ghir_A06	121080000	121440000	Ghir_A06	121080000	121460000	NeoTAD	7RW
Ghir_A06	121640000	122060000	Ghir_A06	121660000	122060000	NeoTAD	7RW
Ghir_A07	3560000	3920000	Ghir_A07	3560000	3920000	NeoTAD	7RW
Ghir_A07	10220000	10640000	Ghir_A07	10220000	10620000	NeoTAD	7RW
Ghir_A07	18220000	18440000	Ghir_A07	18220000	18460000	NeoTAD	7RW
Ghir_A07	19900000	20340000	Ghir_A07	19900000	20340000	NeoTAD	7RW
Ghir_A07	22080000	22340000	Ghir_A07	22060000	22340000	NeoTAD	7RW
Ghir_A07	29780000	30020000	Ghir_A07	29780000	30020000	NeoTAD	7RW
Ghir_A07	39140000	39640000	Ghir_A07	39160000	39660000	NeoTAD	7RW
Ghir_A07	47080000	47680000	Ghir_A07	47140000	47680000	NeoTAD	7RW
Ghir_A07	48100000	48780000	Ghir_A07	48080000	48800000	NeoTAD	7RW
Ghir_A07	52300000	52820000	Ghir_A07	52300000	52820000	NeoTAD	7RW
Ghir_A07	63180000	63540000	Ghir_A07	63180000	63540000	NeoTAD	7RW
Ghir_A07	65260000	65600000	Ghir_A07	65240000	65600000	NeoTAD	7RW
Ghir_A07	67380000	67780000	Ghir_A07	67380000	67760000	NeoTAD	7RW
Ghir_A07	70220000	70960000	Ghir_A07	70220000	70960000	NeoTAD	7RW
Ghir_A07	85980000	86300000	Ghir_A07	85980000	86300000	NeoTAD	7RW
Ghir_A07	86300000	86580000	Ghir_A07	86300000	86580000	NeoTAD	7RW
Ghir_A07	87180000	87600000	Ghir_A07	87180000	87600000	NeoTAD	7RW
Ghir_A08	1680000	2020000	Ghir_A08	1700000	2020000	NeoTAD	7RW
Ghir_A08	8160000	8480000	Ghir_A08	8160000	8500000	NeoTAD	7RW
Ghir_A08	8920000	9360000	Ghir_A08	8920000	9360000	NeoTAD	7RW
Ghir_A08	10720000	11080000	Ghir_A08	10720000	11080000	NeoTAD	7RW
Ghir_A08	33080000	33640000	Ghir_A08	33080000	33680000	NeoTAD	7RW
Ghir_A08	43880000	44200000	Ghir_A08	43880000	44200000	NeoTAD	7RW
Ghir_A08	45480000	45760000	Ghir_A08	45480000	45740000	NeoTAD	7RW
Ghir_A08	48320000	49000000	Ghir_A08	48320000	49000000	NeoTAD	7RW
Ghir_A08	52660000	53140000	Ghir_A08	52640000	53140000	NeoTAD	7RW
Ghir_A08	59180000	59780000	Ghir_A08	59180000	59800000	NeoTAD	7RW
Ghir_A08	61440000	61780000	Ghir_A08	61460000	61780000	NeoTAD	7RW
Ghir_A08	62900000	63840000	Ghir_A08	62900000	63900000	NeoTAD	7RW
Ghir_A08	65060000	65500000	Ghir_A08	65080000	65500000	NeoTAD	7RW
Ghir_A08	68700000	68960000	Ghir_A08	68700000	68980000	NeoTAD	7RW
Ghir_A08	71080000	71440000	Ghir_A08	71080000	71440000	NeoTAD	7RW
Ghir_A08	71440000	71880000	Ghir_A08	71440000	71820000	NeoTAD	7RW
Ghir_A08	72760000	73320000	Ghir_A08	72760000	73320000	NeoTAD	7RW
Ghir_A08	83180000	83560000	Ghir_A08	83180000	83580000	NeoTAD	7RW
Ghir_A08	106060000	106340000	Ghir_A08	106060000	106340000	NeoTAD	7RW
Ghir_A08	110140000	110380000	Ghir_A08	110120000	110380000	NeoTAD	7RW
Ghir_A08	112740000	113060000	Ghir_A08	112760000	113060000	NeoTAD	7RW
Ghir_A08	113200000	113640000	Ghir_A08	113200000	113640000	NeoTAD	7RW
Ghir_A08	114520000	115040000	Ghir_A08	114520000	115040000	NeoTAD	7RW
Ghir_A08	118880000	119220000	Ghir_A08	118880000	119180000	NeoTAD	7RW
Ghir_A08	121560000	121820000	Ghir_A08	121560000	121820000	NeoTAD	7RW
Ghir_A09	6200000	6460000	Ghir_A09	6220000	6480000	NeoTAD	7RW
Ghir_A09	6460000	6760000	Ghir_A09	6480000	6760000	NeoTAD	7RW
Ghir_A09	9100000	9400000	Ghir_A09	9100000	9420000	NeoTAD	7RW
Ghir_A09	10120000	10460000	Ghir_A09	10120000	10460000	NeoTAD	7RW
Ghir_A09	11220000	11860000	Ghir_A09	11220000	11880000	NeoTAD	7RW
Ghir_A09	17200000	18020000	Ghir_A09	17180000	18020000	NeoTAD	7RW
Ghir_A09	24900000	25980000	Ghir_A09	24900000	25920000	NeoTAD	7RW
Ghir_A09	36420000	36780000	Ghir_A09	36420000	36780000	NeoTAD	7RW
Ghir_A09	44440000	44680000	Ghir_A09	44440000	44680000	NeoTAD	7RW
Ghir_A09	46460000	47000000	Ghir_A09	46460000	47000000	NeoTAD	7RW
Ghir_A09	48720000	49380000	Ghir_A09	48720000	49360000	NeoTAD	7RW
Ghir_A09	49700000	50240000	Ghir_A09	49680000	50260000	NeoTAD	7RW
Ghir_A09	50800000	51240000	Ghir_A09	50820000	51240000	NeoTAD	7RW
Ghir_A09	52100000	52360000	Ghir_A09	52100000	52360000	NeoTAD	7RW
Ghir_A09	55320000	55600000	Ghir_A09	55280000	55600000	NeoTAD	7RW
Ghir_A09	62600000	62900000	Ghir_A09	62580000	62900000	NeoTAD	7RW
Ghir_A09	70920000	71420000	Ghir_A09	70920000	71420000	NeoTAD	7RW
Ghir_A09	73880000	74260000	Ghir_A09	73920000	74260000	NeoTAD	7RW
Ghir_A09	80000000	80600000	Ghir_A09	80000000	80580000	NeoTAD	7RW
Ghir_A10	4280000	4700000	Ghir_A10	4280000	4700000	NeoTAD	7RW
Ghir_A10	8460000	8740000	Ghir_A10	8460000	8740000	NeoTAD	7RW
Ghir_A10	11740000	11960000	Ghir_A10	11740000	11980000	NeoTAD	7RW
Ghir_A10	16340000	16600000	Ghir_A10	16340000	16600000	NeoTAD	7RW
Ghir_A10	31260000	31740000	Ghir_A10	31260000	31740000	NeoTAD	7RW
Ghir_A10	31740000	32220000	Ghir_A10	31740000	32220000	NeoTAD	7RW
Ghir_A10	37680000	38520000	Ghir_A10	37700000	38520000	NeoTAD	7RW
Ghir_A10	50120000	50420000	Ghir_A10	50100000	50420000	NeoTAD	7RW
Ghir_A10	55040000	55420000	Ghir_A10	55040000	55420000	NeoTAD	7RW
Ghir_A10	59120000	60000000	Ghir_A10	59120000	59960000	NeoTAD	7RW
Ghir_A10	64760000	65280000	Ghir_A10	64760000	65280000	NeoTAD	7RW
Ghir_A10	69000000	69240000	Ghir_A10	69040000	69240000	NeoTAD	7RW
Ghir_A10	70460000	70920000	Ghir_A10	70440000	70920000	NeoTAD	7RW
Ghir_A10	78440000	78720000	Ghir_A10	78440000	78720000	NeoTAD	7RW
Ghir_A10	79140000	79800000	Ghir_A10	79160000	79800000	NeoTAD	7RW
Ghir_A10	81880000	82300000	Ghir_A10	81880000	82300000	NeoTAD	7RW
Ghir_A10	85180000	85400000	Ghir_A10	85180000	85400000	NeoTAD	7RW
Ghir_A10	88060000	88580000	Ghir_A10	88060000	88580000	NeoTAD	7RW
Ghir_A10	90620000	91020000	Ghir_A10	90640000	91020000	NeoTAD	7RW
Ghir_A10	96160000	96800000	Ghir_A10	96160000	96780000	NeoTAD	7RW
Ghir_A10	97300000	97620000	Ghir_A10	97300000	97620000	NeoTAD	7RW
Ghir_A10	106120000	106720000	Ghir_A10	106120000	106740000	NeoTAD	7RW
Ghir_A11	1140000	1500000	Ghir_A11	1140000	1480000	NeoTAD	7RW
Ghir_A11	1680000	2140000	Ghir_A11	1680000	2120000	NeoTAD	7RW
Ghir_A11	3700000	4060000	Ghir_A11	3700000	4060000	NeoTAD	7RW
Ghir_A11	5520000	5880000	Ghir_A11	5520000	5880000	NeoTAD	7RW
Ghir_A11	13500000	13980000	Ghir_A11	13560000	13980000	NeoTAD	7RW
Ghir_A11	16120000	16660000	Ghir_A11	16120000	16660000	NeoTAD	7RW
Ghir_A11	19500000	19720000	Ghir_A11	19520000	19720000	NeoTAD	7RW
Ghir_A11	19720000	19960000	Ghir_A11	19720000	19960000	NeoTAD	7RW
Ghir_A11	28840000	29420000	Ghir_A11	28840000	29480000	NeoTAD	7RW
Ghir_A11	42720000	43100000	Ghir_A11	42720000	43080000	NeoTAD	7RW
Ghir_A11	48340000	48580000	Ghir_A11	48340000	48600000	NeoTAD	7RW
Ghir_A11	51740000	52860000	Ghir_A11	51740000	52840000	NeoTAD	7RW
Ghir_A11	61160000	61480000	Ghir_A11	61180000	61480000	NeoTAD	7RW
Ghir_A11	62820000	63040000	Ghir_A11	62800000	63040000	NeoTAD	7RW
Ghir_A11	63460000	63860000	Ghir_A11	63460000	63860000	NeoTAD	7RW
Ghir_A11	64780000	65020000	Ghir_A11	64780000	65000000	NeoTAD	7RW
Ghir_A11	79780000	80240000	Ghir_A11	79800000	80240000	NeoTAD	7RW
Ghir_A11	91080000	91560000	Ghir_A11	91080000	91560000	NeoTAD	7RW
Ghir_A11	96860000	97260000	Ghir_A11	96860000	97260000	NeoTAD	7RW
Ghir_A11	97400000	97860000	Ghir_A11	97400000	97860000	NeoTAD	7RW
Ghir_A11	98380000	98880000	Ghir_A11	98400000	98880000	NeoTAD	7RW
Ghir_A11	98880000	99460000	Ghir_A11	98880000	99480000	NeoTAD	7RW
Ghir_A11	118800000	119160000	Ghir_A11	118800000	119180000	NeoTAD	7RW
Ghir_A11	122580000	122860000	Ghir_A11	122580000	122860000	NeoTAD	7RW
Ghir_A12	2060000	2380000	Ghir_A12	2060000	2380000	NeoTAD	7RW
Ghir_A12	4680000	5120000	Ghir_A12	4680000	5100000	NeoTAD	7RW
Ghir_A12	6500000	7020000	Ghir_A12	6500000	7000000	NeoTAD	7RW
Ghir_A12	17880000	18160000	Ghir_A12	17880000	18160000	NeoTAD	7RW
Ghir_A12	26440000	27240000	Ghir_A12	26460000	27240000	NeoTAD	7RW
Ghir_A12	27240000	28020000	Ghir_A12	27240000	28060000	NeoTAD	7RW
Ghir_A12	42680000	43160000	Ghir_A12	42640000	43160000	NeoTAD	7RW
Ghir_A12	46940000	47340000	Ghir_A12	46920000	47340000	NeoTAD	7RW
Ghir_A12	47340000	48140000	Ghir_A12	47340000	48140000	NeoTAD	7RW
Ghir_A12	54340000	55020000	Ghir_A12	54360000	55000000	NeoTAD	7RW
Ghir_A12	58500000	58960000	Ghir_A12	58460000	58960000	NeoTAD	7RW
Ghir_A12	70900000	71460000	Ghir_A12	70920000	71440000	NeoTAD	7RW
Ghir_A12	80000000	80340000	Ghir_A12	80000000	80340000	NeoTAD	7RW
Ghir_A12	93000000	93360000	Ghir_A12	93020000	93360000	NeoTAD	7RW
Ghir_A13	4120000	4560000	Ghir_A13	4100000	4560000	NeoTAD	7RW
Ghir_A13	11620000	11940000	Ghir_A13	11600000	11940000	NeoTAD	7RW
Ghir_A13	25380000	26280000	Ghir_A13	25380000	26220000	NeoTAD	7RW
Ghir_A13	26280000	27060000	Ghir_A13	26220000	27060000	NeoTAD	7RW
Ghir_A13	29220000	29760000	Ghir_A13	29200000	29760000	NeoTAD	7RW
Ghir_A13	33020000	33560000	Ghir_A13	33020000	33560000	NeoTAD	7RW
Ghir_A13	62860000	63160000	Ghir_A13	62860000	63160000	NeoTAD	7RW
Ghir_A13	65540000	65960000	Ghir_A13	65540000	65960000	NeoTAD	7RW
Ghir_A13	66140000	66660000	Ghir_A13	66120000	66660000	NeoTAD	7RW
Ghir_A13	68400000	68880000	Ghir_A13	68440000	68900000	NeoTAD	7RW
Ghir_A13	70780000	71360000	Ghir_A13	70780000	71360000	NeoTAD	7RW
Ghir_A13	73720000	74060000	Ghir_A13	73720000	74060000	NeoTAD	7RW
Ghir_A13	77360000	77600000	Ghir_A13	77360000	77600000	NeoTAD	7RW
Ghir_A13	92940000	93180000	Ghir_A13	92940000	93200000	NeoTAD	7RW
Ghir_A13	93720000	93980000	Ghir_A13	93720000	93980000	NeoTAD	7RW
Ghir_A13	102040000	102240000	Ghir_A13	102040000	102260000	NeoTAD	7RW
Ghir_D01	1000000	1600000	Ghir_D01	1020000	1600000	NeoTAD	7RW
Ghir_D01	4380000	4700000	Ghir_D01	4380000	4700000	NeoTAD	7RW
Ghir_D01	13640000	14020000	Ghir_D01	13640000	14000000	NeoTAD	7RW
Ghir_D01	14220000	14520000	Ghir_D01	14220000	14540000	NeoTAD	7RW
Ghir_D01	15940000	16220000	Ghir_D01	15940000	16220000	NeoTAD	7RW
Ghir_D01	17620000	18100000	Ghir_D01	17620000	18100000	NeoTAD	7RW
Ghir_D01	20240000	20580000	Ghir_D01	20240000	20580000	NeoTAD	7RW
Ghir_D01	23340000	23560000	Ghir_D01	23320000	23580000	NeoTAD	7RW
Ghir_D01	26840000	27160000	Ghir_D01	26860000	27180000	NeoTAD	7RW
Ghir_D01	29180000	29480000	Ghir_D01	29200000	29420000	NeoTAD	7RW
Ghir_D01	42680000	42920000	Ghir_D01	42660000	42920000	NeoTAD	7RW
Ghir_D01	46700000	46960000	Ghir_D01	46700000	46960000	NeoTAD	7RW
Ghir_D01	47220000	47460000	Ghir_D01	47220000	47460000	NeoTAD	7RW
Ghir_D02	5100000	5420000	Ghir_D02	5100000	5440000	NeoTAD	7RW
Ghir_D02	5660000	5960000	Ghir_D02	5660000	6020000	NeoTAD	7RW
Ghir_D02	8660000	8900000	Ghir_D02	8660000	8880000	NeoTAD	7RW
Ghir_D02	14120000	14380000	Ghir_D02	14140000	14380000	NeoTAD	7RW
Ghir_D02	14580000	14820000	Ghir_D02	14580000	14820000	NeoTAD	7RW
Ghir_D02	16540000	16980000	Ghir_D02	16540000	17000000	NeoTAD	7RW
Ghir_D02	20100000	20580000	Ghir_D02	20120000	20580000	NeoTAD	7RW
Ghir_D02	36340000	36640000	Ghir_D02	36320000	36640000	NeoTAD	7RW
Ghir_D02	36640000	36960000	Ghir_D02	36640000	36960000	NeoTAD	7RW
Ghir_D02	38700000	39260000	Ghir_D02	38700000	39200000	NeoTAD	7RW
Ghir_D02	41960000	42360000	Ghir_D02	41960000	42360000	NeoTAD	7RW
Ghir_D02	45240000	45600000	Ghir_D02	45260000	45600000	NeoTAD	7RW
Ghir_D02	51440000	51900000	Ghir_D02	51440000	51900000	NeoTAD	7RW
Ghir_D02	52980000	53200000	Ghir_D02	52960000	53200000	NeoTAD	7RW
Ghir_D02	55300000	55680000	Ghir_D02	55340000	55680000	NeoTAD	7RW
Ghir_D02	63560000	63900000	Ghir_D02	63540000	63900000	NeoTAD	7RW
Ghir_D02	64440000	64640000	Ghir_D02	64440000	64660000	NeoTAD	7RW
Ghir_D02	64640000	65020000	Ghir_D02	64660000	65020000	NeoTAD	7RW
Ghir_D03	2440000	2680000	Ghir_D03	2420000	2680000	NeoTAD	7RW
Ghir_D03	3220000	3760000	Ghir_D03	3220000	3760000	NeoTAD	7RW
Ghir_D03	16220000	16720000	Ghir_D03	16240000	16720000	NeoTAD	7RW
Ghir_D03	17420000	17760000	Ghir_D03	17420000	17760000	NeoTAD	7RW
Ghir_D03	22760000	23340000	Ghir_D03	22760000	23340000	NeoTAD	7RW
Ghir_D03	26420000	27140000	Ghir_D03	26420000	27140000	NeoTAD	7RW
Ghir_D03	27140000	28040000	Ghir_D03	27140000	28040000	NeoTAD	7RW
Ghir_D03	29100000	29500000	Ghir_D03	29100000	29500000	NeoTAD	7RW
Ghir_D03	31800000	32220000	Ghir_D03	31800000	32220000	NeoTAD	7RW
Ghir_D04	3700000	4100000	Ghir_D04	3740000	4100000	NeoTAD	7RW
Ghir_D04	12340000	12840000	Ghir_D04	12340000	12780000	NeoTAD	7RW
Ghir_D04	13340000	13900000	Ghir_D04	13360000	13880000	NeoTAD	7RW
Ghir_D04	16860000	17360000	Ghir_D04	16860000	17360000	NeoTAD	7RW
Ghir_D04	20920000	21260000	Ghir_D04	20920000	21280000	NeoTAD	7RW
Ghir_D04	22260000	22780000	Ghir_D04	22260000	22780000	NeoTAD	7RW
Ghir_D04	23540000	24040000	Ghir_D04	23520000	24020000	NeoTAD	7RW
Ghir_D04	24040000	24380000	Ghir_D04	24020000	24380000	NeoTAD	7RW
Ghir_D04	28500000	28880000	Ghir_D04	28500000	28880000	NeoTAD	7RW
Ghir_D04	29900000	30220000	Ghir_D04	29900000	30220000	NeoTAD	7RW
Ghir_D04	36980000	37280000	Ghir_D04	36980000	37280000	NeoTAD	7RW
Ghir_D04	42400000	42600000	Ghir_D04	42380000	42600000	NeoTAD	7RW
Ghir_D05	1260000	1680000	Ghir_D05	1260000	1680000	NeoTAD	7RW
Ghir_D05	4080000	4420000	Ghir_D05	4100000	4440000	NeoTAD	7RW
Ghir_D05	6620000	6900000	Ghir_D05	6620000	6900000	NeoTAD	7RW
Ghir_D05	9780000	10160000	Ghir_D05	9780000	10160000	NeoTAD	7RW
Ghir_D05	14080000	14500000	Ghir_D05	14060000	14500000	NeoTAD	7RW
Ghir_D05	18760000	19100000	Ghir_D05	18760000	19100000	NeoTAD	7RW
Ghir_D05	23580000	23880000	Ghir_D05	23580000	23880000	NeoTAD	7RW
Ghir_D05	27200000	27500000	Ghir_D05	27200000	27500000	NeoTAD	7RW
Ghir_D05	27500000	27780000	Ghir_D05	27500000	27760000	NeoTAD	7RW
Ghir_D05	28540000	28960000	Ghir_D05	28540000	28960000	NeoTAD	7RW
Ghir_D05	30400000	30780000	Ghir_D05	30400000	30780000	NeoTAD	7RW
Ghir_D05	40740000	41160000	Ghir_D05	40740000	41160000	NeoTAD	7RW
Ghir_D05	44020000	44200000	Ghir_D05	44020000	44220000	NeoTAD	7RW
Ghir_D05	45640000	46160000	Ghir_D05	45660000	46180000	NeoTAD	7RW
Ghir_D05	49760000	50240000	Ghir_D05	49720000	50240000	NeoTAD	7RW
Ghir_D05	50440000	50720000	Ghir_D05	50440000	50740000	NeoTAD	7RW
Ghir_D05	52840000	53380000	Ghir_D05	52840000	53380000	NeoTAD	7RW
Ghir_D05	56660000	56980000	Ghir_D05	56660000	56980000	NeoTAD	7RW
Ghir_D05	62000000	62240000	Ghir_D05	62000000	62240000	NeoTAD	7RW
Ghir_D06	5380000	5580000	Ghir_D06	5360000	5580000	NeoTAD	7RW
Ghir_D06	5580000	5840000	Ghir_D06	5580000	5840000	NeoTAD	7RW
Ghir_D06	6720000	7020000	Ghir_D06	6720000	7020000	NeoTAD	7RW
Ghir_D06	10840000	11120000	Ghir_D06	10840000	11120000	NeoTAD	7RW
Ghir_D06	11720000	12080000	Ghir_D06	11720000	12080000	NeoTAD	7RW
Ghir_D06	25200000	25600000	Ghir_D06	25200000	25600000	NeoTAD	7RW
Ghir_D06	30320000	30740000	Ghir_D06	30320000	30740000	NeoTAD	7RW
Ghir_D06	31740000	32520000	Ghir_D06	31720000	32520000	NeoTAD	7RW
Ghir_D06	50280000	50800000	Ghir_D06	50280000	50800000	NeoTAD	7RW
Ghir_D06	55000000	55300000	Ghir_D06	55040000	55340000	NeoTAD	7RW
Ghir_D06	57940000	58160000	Ghir_D06	57940000	58160000	NeoTAD	7RW
Ghir_D06	58580000	59000000	Ghir_D06	58580000	59000000	NeoTAD	7RW
Ghir_D06	65440000	65960000	Ghir_D06	65420000	65960000	NeoTAD	7RW
Ghir_D06	66220000	66680000	Ghir_D06	66220000	66680000	NeoTAD	7RW
Ghir_D07	8020000	8240000	Ghir_D07	8000000	8240000	NeoTAD	7RW
Ghir_D07	13080000	13460000	Ghir_D07	13100000	13480000	NeoTAD	7RW
Ghir_D07	13460000	13840000	Ghir_D07	13480000	13840000	NeoTAD	7RW
Ghir_D07	22260000	22520000	Ghir_D07	22280000	22540000	NeoTAD	7RW
Ghir_D07	23800000	24120000	Ghir_D07	23800000	24120000	NeoTAD	7RW
Ghir_D07	25640000	26000000	Ghir_D07	25640000	26000000	NeoTAD	7RW
Ghir_D07	31900000	32340000	Ghir_D07	31900000	32340000	NeoTAD	7RW
Ghir_D07	37500000	37840000	Ghir_D07	37500000	37840000	NeoTAD	7RW
Ghir_D07	37840000	38200000	Ghir_D07	37840000	38200000	NeoTAD	7RW
Ghir_D07	45500000	45980000	Ghir_D07	45480000	45960000	NeoTAD	7RW
Ghir_D07	46300000	46700000	Ghir_D07	46360000	46720000	NeoTAD	7RW
Ghir_D07	47100000	47300000	Ghir_D07	47100000	47300000	NeoTAD	7RW
Ghir_D07	48200000	48560000	Ghir_D07	48220000	48560000	NeoTAD	7RW
Ghir_D08	8060000	8440000	Ghir_D08	8080000	8440000	NeoTAD	7RW
Ghir_D08	17060000	17580000	Ghir_D08	17060000	17580000	NeoTAD	7RW
Ghir_D08	25280000	25580000	Ghir_D08	25280000	25600000	NeoTAD	7RW
Ghir_D08	38220000	38480000	Ghir_D08	38220000	38480000	NeoTAD	7RW
Ghir_D08	39740000	40120000	Ghir_D08	39720000	40100000	NeoTAD	7RW
Ghir_D08	46800000	47040000	Ghir_D08	46800000	47040000	NeoTAD	7RW
Ghir_D08	53440000	53880000	Ghir_D08	53440000	53880000	NeoTAD	7RW
Ghir_D08	57840000	58240000	Ghir_D08	57840000	58240000	NeoTAD	7RW
Ghir_D08	62820000	63240000	Ghir_D08	62800000	63260000	NeoTAD	7RW
Ghir_D09	220000	720000	Ghir_D09	220000	720000	NeoTAD	7RW
Ghir_D09	14060000	14700000	Ghir_D09	14060000	14700000	NeoTAD	7RW
Ghir_D09	16060000	16540000	Ghir_D09	16060000	16540000	NeoTAD	7RW
Ghir_D09	26260000	26460000	Ghir_D09	26240000	26460000	NeoTAD	7RW
Ghir_D09	26660000	27160000	Ghir_D09	26640000	27160000	NeoTAD	7RW
Ghir_D09	28060000	28460000	Ghir_D09	28060000	28460000	NeoTAD	7RW
Ghir_D09	31280000	31600000	Ghir_D09	31280000	31600000	NeoTAD	7RW
Ghir_D09	35040000	35360000	Ghir_D09	35040000	35360000	NeoTAD	7RW
Ghir_D09	40020000	40240000	Ghir_D09	40000000	40260000	NeoTAD	7RW
Ghir_D09	41120000	41400000	Ghir_D09	41120000	41400000	NeoTAD	7RW
Ghir_D10	4540000	4880000	Ghir_D10	4540000	4880000	NeoTAD	7RW
Ghir_D10	9480000	9700000	Ghir_D10	9480000	9700000	NeoTAD	7RW
Ghir_D10	15340000	15580000	Ghir_D10	15340000	15560000	NeoTAD	7RW
Ghir_D10	16680000	17120000	Ghir_D10	16680000	17120000	NeoTAD	7RW
Ghir_D10	20460000	20840000	Ghir_D10	20440000	20840000	NeoTAD	7RW
Ghir_D10	20840000	21440000	Ghir_D10	20840000	21440000	NeoTAD	7RW
Ghir_D10	22200000	22680000	Ghir_D10	22200000	22680000	NeoTAD	7RW
Ghir_D10	26980000	27260000	Ghir_D10	26980000	27260000	NeoTAD	7RW
Ghir_D10	41560000	41900000	Ghir_D10	41540000	41900000	NeoTAD	7RW
Ghir_D10	42440000	42780000	Ghir_D10	42420000	42780000	NeoTAD	7RW
Ghir_D10	43600000	43800000	Ghir_D10	43600000	43820000	NeoTAD	7RW
Ghir_D10	48980000	49300000	Ghir_D10	48980000	49300000	NeoTAD	7RW
Ghir_D10	51260000	51620000	Ghir_D10	51260000	51620000	NeoTAD	7RW
Ghir_D10	51780000	52300000	Ghir_D10	51780000	52300000	NeoTAD	7RW
Ghir_D10	53380000	53920000	Ghir_D10	53380000	53940000	NeoTAD	7RW
Ghir_D10	57460000	57960000	Ghir_D10	57460000	57960000	NeoTAD	7RW
Ghir_D10	64660000	65080000	Ghir_D10	64680000	65100000	NeoTAD	7RW
Ghir_D11	12420000	12880000	Ghir_D11	12420000	12880000	NeoTAD	7RW
Ghir_D11	14060000	14360000	Ghir_D11	14060000	14340000	NeoTAD	7RW
Ghir_D11	14360000	14660000	Ghir_D11	14340000	14660000	NeoTAD	7RW
Ghir_D11	14960000	15460000	Ghir_D11	14960000	15460000	NeoTAD	7RW
Ghir_D11	20420000	20620000	Ghir_D11	20420000	20620000	NeoTAD	7RW
Ghir_D11	29740000	30120000	Ghir_D11	29740000	30120000	NeoTAD	7RW
Ghir_D11	31420000	31620000	Ghir_D11	31420000	31620000	NeoTAD	7RW
Ghir_D11	33400000	33740000	Ghir_D11	33400000	33720000	NeoTAD	7RW
Ghir_D11	36300000	36700000	Ghir_D11	36320000	36700000	NeoTAD	7RW
Ghir_D11	40920000	41420000	Ghir_D11	40940000	41420000	NeoTAD	7RW
Ghir_D11	41940000	42120000	Ghir_D11	41920000	42140000	NeoTAD	7RW
Ghir_D11	52100000	52800000	Ghir_D11	52100000	52800000	NeoTAD	7RW
Ghir_D11	53460000	53760000	Ghir_D11	53460000	53760000	NeoTAD	7RW
Ghir_D11	55800000	56160000	Ghir_D11	55800000	56160000	NeoTAD	7RW
Ghir_D11	61220000	62080000	Ghir_D11	61240000	62080000	NeoTAD	7RW
Ghir_D11	62480000	62800000	Ghir_D11	62480000	62800000	NeoTAD	7RW
Ghir_D11	63540000	63900000	Ghir_D11	63560000	63900000	NeoTAD	7RW
Ghir_D12	3940000	4440000	Ghir_D12	3960000	4440000	NeoTAD	7RW
Ghir_D12	11700000	12020000	Ghir_D12	11680000	12020000	NeoTAD	7RW
Ghir_D12	30340000	30680000	Ghir_D12	30360000	30660000	NeoTAD	7RW
Ghir_D12	34340000	34720000	Ghir_D12	34360000	34720000	NeoTAD	7RW
Ghir_D12	36140000	36720000	Ghir_D12	36160000	36720000	NeoTAD	7RW
Ghir_D12	38520000	38740000	Ghir_D12	38500000	38740000	NeoTAD	7RW
Ghir_D12	41880000	42220000	Ghir_D12	41880000	42220000	NeoTAD	7RW
Ghir_D12	46720000	47460000	Ghir_D12	46760000	47480000	NeoTAD	7RW
Ghir_D12	51680000	52120000	Ghir_D12	51620000	52120000	NeoTAD	7RW
Ghir_D12	53080000	53360000	Ghir_D12	53080000	53360000	NeoTAD	7RW
Ghir_D12	53900000	54220000	Ghir_D12	53900000	54220000	NeoTAD	7RW
Ghir_D12	55700000	56020000	Ghir_D12	55700000	56020000	NeoTAD	7RW
Ghir_D12	57640000	58020000	Ghir_D12	57660000	58040000	NeoTAD	7RW
Ghir_D13	2700000	2980000	Ghir_D13	2700000	2980000	NeoTAD	7RW
Ghir_D13	11560000	12000000	Ghir_D13	11560000	12000000	NeoTAD	7RW
Ghir_D13	13360000	13900000	Ghir_D13	13400000	13960000	NeoTAD	7RW
Ghir_D13	17020000	17520000	Ghir_D13	17020000	17520000	NeoTAD	7RW
Ghir_D13	25360000	25760000	Ghir_D13	25360000	25760000	NeoTAD	7RW
Ghir_D13	36220000	36660000	Ghir_D13	36220000	36660000	NeoTAD	7RW
Ghir_D13	40620000	41040000	Ghir_D13	40620000	41040000	NeoTAD	7RW
Ghir_D13	41320000	41720000	Ghir_D13	41340000	41720000	NeoTAD	7RW
Ghir_D13	44980000	45380000	Ghir_D13	44980000	45380000	NeoTAD	7RW
Ghir_D13	46820000	47280000	Ghir_D13	46800000	47280000	NeoTAD	7RW
Ghir_D13	51980000	52380000	Ghir_D13	51960000	52320000	NeoTAD	7RW
Ghir_A01	620000	920000	Ghir_A01	620000	920000	NeoTAD	8ID
Ghir_A01	4140000	4580000	Ghir_A01	4140000	4580000	NeoTAD	8ID
Ghir_A01	13240000	13900000	Ghir_A01	13260000	13900000	NeoTAD	8ID
Ghir_A01	18300000	18580000	Ghir_A01	18280000	18580000	NeoTAD	8ID
Ghir_A01	23500000	23840000	Ghir_A01	23500000	23840000	NeoTAD	8ID
Ghir_A01	31300000	31600000	Ghir_A01	31320000	31600000	NeoTAD	8ID
Ghir_A01	38340000	38980000	Ghir_A01	38340000	38980000	NeoTAD	8ID
Ghir_A01	38980000	39840000	Ghir_A01	38980000	39860000	NeoTAD	8ID
Ghir_A01	39840000	40200000	Ghir_A01	39860000	40200000	NeoTAD	8ID
Ghir_A01	43180000	43480000	Ghir_A01	43180000	43480000	NeoTAD	8ID
Ghir_A01	53580000	53940000	Ghir_A01	53580000	53940000	NeoTAD	8ID
Ghir_A01	53940000	54320000	Ghir_A01	53940000	54320000	NeoTAD	8ID
Ghir_A01	56580000	57220000	Ghir_A01	56580000	57220000	NeoTAD	8ID
Ghir_A01	75540000	75900000	Ghir_A01	75540000	75900000	NeoTAD	8ID
Ghir_A01	89520000	90280000	Ghir_A01	89540000	90300000	NeoTAD	8ID
Ghir_A01	98900000	99260000	Ghir_A01	98940000	99260000	NeoTAD	8ID
Ghir_A01	100100000	100540000	Ghir_A01	100100000	100540000	NeoTAD	8ID
Ghir_A01	102520000	103040000	Ghir_A01	102520000	103040000	NeoTAD	8ID
Ghir_A01	111040000	111240000	Ghir_A01	111040000	111240000	NeoTAD	8ID
Ghir_A02	2480000	2940000	Ghir_A02	2480000	2900000	NeoTAD	8ID
Ghir_A02	5560000	5940000	Ghir_A02	5560000	5940000	NeoTAD	8ID
Ghir_A02	18820000	19100000	Ghir_A02	18820000	19120000	NeoTAD	8ID
Ghir_A02	19740000	20020000	Ghir_A02	19740000	20020000	NeoTAD	8ID
Ghir_A02	27260000	27680000	Ghir_A02	27260000	27680000	NeoTAD	8ID
Ghir_A02	29140000	29660000	Ghir_A02	29140000	29680000	NeoTAD	8ID
Ghir_A02	38620000	39540000	Ghir_A02	38560000	39540000	NeoTAD	8ID
Ghir_A02	45800000	46100000	Ghir_A02	45800000	46080000	NeoTAD	8ID
Ghir_A02	48440000	48780000	Ghir_A02	48440000	48780000	NeoTAD	8ID
Ghir_A02	54380000	55220000	Ghir_A02	54380000	55200000	NeoTAD	8ID
Ghir_A02	57860000	58680000	Ghir_A02	57880000	58680000	NeoTAD	8ID
Ghir_A02	64820000	66080000	Ghir_A02	64860000	66080000	NeoTAD	8ID
Ghir_A02	68560000	69120000	Ghir_A02	68560000	69140000	NeoTAD	8ID
Ghir_A02	70660000	71260000	Ghir_A02	70660000	71260000	NeoTAD	8ID
Ghir_A02	71260000	72080000	Ghir_A02	71260000	72060000	NeoTAD	8ID
Ghir_A02	74580000	75140000	Ghir_A02	74600000	75140000	NeoTAD	8ID
Ghir_A02	75660000	76060000	Ghir_A02	75660000	76060000	NeoTAD	8ID
Ghir_A02	94440000	95020000	Ghir_A02	94440000	95020000	NeoTAD	8ID
Ghir_A02	98960000	99160000	Ghir_A02	98960000	99160000	NeoTAD	8ID
Ghir_A03	7580000	7840000	Ghir_A03	7580000	7840000	NeoTAD	8ID
Ghir_A03	7840000	8100000	Ghir_A03	7840000	8100000	NeoTAD	8ID
Ghir_A03	9540000	9940000	Ghir_A03	9540000	9940000	NeoTAD	8ID
Ghir_A03	20480000	20800000	Ghir_A03	20480000	20800000	NeoTAD	8ID
Ghir_A03	28660000	29760000	Ghir_A03	28660000	29760000	NeoTAD	8ID
Ghir_A03	32800000	33360000	Ghir_A03	32800000	33360000	NeoTAD	8ID
Ghir_A03	40360000	40620000	Ghir_A03	40340000	40620000	NeoTAD	8ID
Ghir_A03	45620000	46020000	Ghir_A03	45620000	46040000	NeoTAD	8ID
Ghir_A03	46860000	47500000	Ghir_A03	46840000	47480000	NeoTAD	8ID
Ghir_A03	47500000	47800000	Ghir_A03	47480000	47800000	NeoTAD	8ID
Ghir_A03	48700000	49200000	Ghir_A03	48700000	49220000	NeoTAD	8ID
Ghir_A03	52520000	53120000	Ghir_A03	52520000	53120000	NeoTAD	8ID
Ghir_A03	56920000	57500000	Ghir_A03	56960000	57500000	NeoTAD	8ID
Ghir_A03	67380000	67740000	Ghir_A03	67360000	67740000	NeoTAD	8ID
Ghir_A03	69120000	69880000	Ghir_A03	69120000	69880000	NeoTAD	8ID
Ghir_A03	72200000	72600000	Ghir_A03	72200000	72620000	NeoTAD	8ID
Ghir_A03	79220000	79840000	Ghir_A03	79220000	79820000	NeoTAD	8ID
Ghir_A03	90220000	90580000	Ghir_A03	90220000	90560000	NeoTAD	8ID
Ghir_A03	90760000	91300000	Ghir_A03	90760000	91320000	NeoTAD	8ID
Ghir_A03	101720000	102180000	Ghir_A03	101720000	102180000	NeoTAD	8ID
Ghir_A03	106740000	107480000	Ghir_A03	106740000	107460000	NeoTAD	8ID
Ghir_A03	109240000	109480000	Ghir_A03	109240000	109480000	NeoTAD	8ID
Ghir_A04	6200000	6460000	Ghir_A04	6180000	6460000	NeoTAD	8ID
Ghir_A04	6640000	7120000	Ghir_A04	6640000	7120000	NeoTAD	8ID
Ghir_A04	10400000	10640000	Ghir_A04	10400000	10640000	NeoTAD	8ID
Ghir_A04	11540000	12020000	Ghir_A04	11540000	12020000	NeoTAD	8ID
Ghir_A04	16480000	17100000	Ghir_A04	16480000	17100000	NeoTAD	8ID
Ghir_A04	19760000	20380000	Ghir_A04	19780000	20380000	NeoTAD	8ID
Ghir_A04	21240000	22340000	Ghir_A04	21240000	22340000	NeoTAD	8ID
Ghir_A04	24220000	24880000	Ghir_A04	24220000	24860000	NeoTAD	8ID
Ghir_A04	25220000	25600000	Ghir_A04	25240000	25600000	NeoTAD	8ID
Ghir_A04	26620000	27260000	Ghir_A04	26620000	27220000	NeoTAD	8ID
Ghir_A04	33920000	34980000	Ghir_A04	33940000	34980000	NeoTAD	8ID
Ghir_A04	38380000	38900000	Ghir_A04	38360000	38900000	NeoTAD	8ID
Ghir_A04	52800000	53760000	Ghir_A04	52800000	53760000	NeoTAD	8ID
Ghir_A04	54140000	54660000	Ghir_A04	54120000	54660000	NeoTAD	8ID
Ghir_A04	56000000	56860000	Ghir_A04	56020000	56860000	NeoTAD	8ID
Ghir_A04	61780000	62000000	Ghir_A04	61780000	62000000	NeoTAD	8ID
Ghir_A04	67500000	67920000	Ghir_A04	67500000	67920000	NeoTAD	8ID
Ghir_A04	80140000	80500000	Ghir_A04	80140000	80500000	NeoTAD	8ID
Ghir_A05	2380000	2780000	Ghir_A05	2380000	2760000	NeoTAD	8ID
Ghir_A05	6640000	6900000	Ghir_A05	6640000	6920000	NeoTAD	8ID
Ghir_A05	9700000	10040000	Ghir_A05	9720000	10040000	NeoTAD	8ID
Ghir_A05	12260000	12760000	Ghir_A05	12260000	12760000	NeoTAD	8ID
Ghir_A05	13440000	13740000	Ghir_A05	13440000	13680000	NeoTAD	8ID
Ghir_A05	24780000	25060000	Ghir_A05	24780000	25060000	NeoTAD	8ID
Ghir_A05	37160000	37680000	Ghir_A05	37140000	37620000	NeoTAD	8ID
Ghir_A05	42380000	42840000	Ghir_A05	42400000	42840000	NeoTAD	8ID
Ghir_A05	46100000	46660000	Ghir_A05	46140000	46660000	NeoTAD	8ID
Ghir_A05	50020000	50860000	Ghir_A05	50020000	50880000	NeoTAD	8ID
Ghir_A05	60580000	61280000	Ghir_A05	60580000	61260000	NeoTAD	8ID
Ghir_A05	77500000	77760000	Ghir_A05	77500000	77760000	NeoTAD	8ID
Ghir_A05	82900000	83240000	Ghir_A05	82900000	83240000	NeoTAD	8ID
Ghir_A05	83680000	84040000	Ghir_A05	83700000	84040000	NeoTAD	8ID
Ghir_A05	86560000	87140000	Ghir_A05	86560000	87160000	NeoTAD	8ID
Ghir_A05	101860000	102220000	Ghir_A05	101840000	102220000	NeoTAD	8ID
Ghir_A06	5180000	5460000	Ghir_A06	5180000	5460000	NeoTAD	8ID
Ghir_A06	7580000	7860000	Ghir_A06	7580000	7880000	NeoTAD	8ID
Ghir_A06	7860000	8180000	Ghir_A06	7880000	8180000	NeoTAD	8ID
Ghir_A06	11060000	11380000	Ghir_A06	11000000	11380000	NeoTAD	8ID
Ghir_A06	11380000	11720000	Ghir_A06	11380000	11720000	NeoTAD	8ID
Ghir_A06	21400000	22140000	Ghir_A06	21400000	22140000	NeoTAD	8ID
Ghir_A06	22140000	22540000	Ghir_A06	22140000	22540000	NeoTAD	8ID
Ghir_A06	27500000	27820000	Ghir_A06	27500000	27820000	NeoTAD	8ID
Ghir_A06	28200000	28660000	Ghir_A06	28220000	28680000	NeoTAD	8ID
Ghir_A06	35620000	36020000	Ghir_A06	35620000	36000000	NeoTAD	8ID
Ghir_A06	38080000	38380000	Ghir_A06	38080000	38380000	NeoTAD	8ID
Ghir_A06	42880000	43400000	Ghir_A06	42860000	43400000	NeoTAD	8ID
Ghir_A06	46020000	47180000	Ghir_A06	46040000	47180000	NeoTAD	8ID
Ghir_A06	47360000	47620000	Ghir_A06	47360000	47640000	NeoTAD	8ID
Ghir_A06	56160000	56540000	Ghir_A06	56160000	56540000	NeoTAD	8ID
Ghir_A06	60740000	61220000	Ghir_A06	60800000	61240000	NeoTAD	8ID
Ghir_A06	62060000	62700000	Ghir_A06	62080000	62720000	NeoTAD	8ID
Ghir_A06	65900000	66540000	Ghir_A06	65920000	66540000	NeoTAD	8ID
Ghir_A06	69420000	70040000	Ghir_A06	69440000	70040000	NeoTAD	8ID
Ghir_A06	71220000	71880000	Ghir_A06	71220000	71880000	NeoTAD	8ID
Ghir_A06	82000000	82500000	Ghir_A06	81980000	82500000	NeoTAD	8ID
Ghir_A06	86640000	87600000	Ghir_A06	86680000	87580000	NeoTAD	8ID
Ghir_A06	91020000	91340000	Ghir_A06	91040000	91340000	NeoTAD	8ID
Ghir_A06	91780000	92300000	Ghir_A06	91780000	92280000	NeoTAD	8ID
Ghir_A06	99820000	100480000	Ghir_A06	99820000	100500000	NeoTAD	8ID
Ghir_A06	104940000	105500000	Ghir_A06	104940000	105500000	NeoTAD	8ID
Ghir_A06	108640000	109000000	Ghir_A06	108660000	109000000	NeoTAD	8ID
Ghir_A06	109460000	109860000	Ghir_A06	109460000	109840000	NeoTAD	8ID
Ghir_A06	112780000	113400000	Ghir_A06	112780000	113400000	NeoTAD	8ID
Ghir_A06	117900000	118160000	Ghir_A06	117880000	118160000	NeoTAD	8ID
Ghir_A06	118720000	119040000	Ghir_A06	118720000	119040000	NeoTAD	8ID
Ghir_A06	119320000	119620000	Ghir_A06	119320000	119620000	NeoTAD	8ID
Ghir_A06	121180000	121640000	Ghir_A06	121180000	121640000	NeoTAD	8ID
Ghir_A07	6860000	7200000	Ghir_A07	6860000	7140000	NeoTAD	8ID
Ghir_A07	17500000	18020000	Ghir_A07	17500000	18020000	NeoTAD	8ID
Ghir_A07	20860000	21340000	Ghir_A07	20860000	21340000	NeoTAD	8ID
Ghir_A07	23740000	24020000	Ghir_A07	23760000	24040000	NeoTAD	8ID
Ghir_A07	24020000	24340000	Ghir_A07	24040000	24320000	NeoTAD	8ID
Ghir_A07	26700000	26960000	Ghir_A07	26720000	26960000	NeoTAD	8ID
Ghir_A07	27920000	28280000	Ghir_A07	27920000	28280000	NeoTAD	8ID
Ghir_A07	39140000	39660000	Ghir_A07	39140000	39660000	NeoTAD	8ID
Ghir_A07	40900000	41800000	Ghir_A07	40900000	41800000	NeoTAD	8ID
Ghir_A07	42140000	42540000	Ghir_A07	42140000	42540000	NeoTAD	8ID
Ghir_A07	45280000	45780000	Ghir_A07	45280000	45780000	NeoTAD	8ID
Ghir_A07	56480000	56940000	Ghir_A07	56460000	56920000	NeoTAD	8ID
Ghir_A07	61420000	62000000	Ghir_A07	61440000	61980000	NeoTAD	8ID
Ghir_A07	65240000	65600000	Ghir_A07	65260000	65600000	NeoTAD	8ID
Ghir_A07	84240000	84660000	Ghir_A07	84260000	84660000	NeoTAD	8ID
Ghir_A07	89240000	89520000	Ghir_A07	89260000	89520000	NeoTAD	8ID
Ghir_A08	1680000	2020000	Ghir_A08	1680000	2020000	NeoTAD	8ID
Ghir_A08	3600000	3860000	Ghir_A08	3620000	3840000	NeoTAD	8ID
Ghir_A08	3980000	4400000	Ghir_A08	3980000	4400000	NeoTAD	8ID
Ghir_A08	33080000	33680000	Ghir_A08	33080000	33680000	NeoTAD	8ID
Ghir_A08	35380000	35920000	Ghir_A08	35380000	35900000	NeoTAD	8ID
Ghir_A08	36820000	37460000	Ghir_A08	36820000	37460000	NeoTAD	8ID
Ghir_A08	50640000	51400000	Ghir_A08	50640000	51400000	NeoTAD	8ID
Ghir_A08	55160000	55480000	Ghir_A08	55160000	55480000	NeoTAD	8ID
Ghir_A08	58860000	59180000	Ghir_A08	58860000	59180000	NeoTAD	8ID
Ghir_A08	59180000	59780000	Ghir_A08	59180000	59780000	NeoTAD	8ID
Ghir_A08	62880000	64080000	Ghir_A08	62860000	64080000	NeoTAD	8ID
Ghir_A08	66640000	67120000	Ghir_A08	66620000	67120000	NeoTAD	8ID
Ghir_A08	79460000	79840000	Ghir_A08	79440000	79840000	NeoTAD	8ID
Ghir_A08	90040000	90320000	Ghir_A08	90040000	90320000	NeoTAD	8ID
Ghir_A08	90720000	90960000	Ghir_A08	90760000	90960000	NeoTAD	8ID
Ghir_A08	96060000	96880000	Ghir_A08	96080000	96880000	NeoTAD	8ID
Ghir_A08	96880000	97120000	Ghir_A08	96880000	97120000	NeoTAD	8ID
Ghir_A08	106060000	106680000	Ghir_A08	106060000	106700000	NeoTAD	8ID
Ghir_A08	107720000	108100000	Ghir_A08	107700000	108100000	NeoTAD	8ID
Ghir_A08	114520000	115060000	Ghir_A08	114520000	115040000	NeoTAD	8ID
Ghir_A09	9420000	9800000	Ghir_A09	9420000	9800000	NeoTAD	8ID
Ghir_A09	18760000	19360000	Ghir_A09	18760000	19360000	NeoTAD	8ID
Ghir_A09	24900000	26300000	Ghir_A09	24900000	26280000	NeoTAD	8ID
Ghir_A09	29680000	30340000	Ghir_A09	29680000	30340000	NeoTAD	8ID
Ghir_A09	31500000	32700000	Ghir_A09	31500000	32700000	NeoTAD	8ID
Ghir_A09	36420000	36780000	Ghir_A09	36420000	36780000	NeoTAD	8ID
Ghir_A09	41180000	41580000	Ghir_A09	41180000	41580000	NeoTAD	8ID
Ghir_A09	52100000	52360000	Ghir_A09	52100000	52360000	NeoTAD	8ID
Ghir_A09	61540000	62100000	Ghir_A09	61560000	62100000	NeoTAD	8ID
Ghir_A09	64880000	65660000	Ghir_A09	64860000	65660000	NeoTAD	8ID
Ghir_A09	77560000	78020000	Ghir_A09	77560000	78020000	NeoTAD	8ID
Ghir_A10	17980000	18540000	Ghir_A10	18000000	18520000	NeoTAD	8ID
Ghir_A10	24000000	24520000	Ghir_A10	24000000	24500000	NeoTAD	8ID
Ghir_A10	24520000	24960000	Ghir_A10	24500000	24940000	NeoTAD	8ID
Ghir_A10	39860000	40300000	Ghir_A10	39860000	40300000	NeoTAD	8ID
Ghir_A10	40460000	41260000	Ghir_A10	40460000	41200000	NeoTAD	8ID
Ghir_A10	50440000	51060000	Ghir_A10	50420000	51060000	NeoTAD	8ID
Ghir_A10	52240000	52680000	Ghir_A10	52240000	52740000	NeoTAD	8ID
Ghir_A10	55440000	55840000	Ghir_A10	55420000	55840000	NeoTAD	8ID
Ghir_A10	68080000	68520000	Ghir_A10	68080000	68540000	NeoTAD	8ID
Ghir_A10	71040000	71400000	Ghir_A10	71040000	71400000	NeoTAD	8ID
Ghir_A10	76900000	77260000	Ghir_A10	76900000	77260000	NeoTAD	8ID
Ghir_A10	78580000	79160000	Ghir_A10	78560000	79160000	NeoTAD	8ID
Ghir_A10	79300000	79900000	Ghir_A10	79320000	79900000	NeoTAD	8ID
Ghir_A10	85960000	86360000	Ghir_A10	85980000	86360000	NeoTAD	8ID
Ghir_A10	87200000	87900000	Ghir_A10	87200000	87880000	NeoTAD	8ID
Ghir_A10	102280000	102560000	Ghir_A10	102280000	102560000	NeoTAD	8ID
Ghir_A10	111260000	111880000	Ghir_A10	111260000	111860000	NeoTAD	8ID
Ghir_A10	114100000	114600000	Ghir_A10	114100000	114580000	NeoTAD	8ID
Ghir_A11	2880000	3300000	Ghir_A11	2900000	3300000	NeoTAD	8ID
Ghir_A11	3460000	3700000	Ghir_A11	3460000	3700000	NeoTAD	8ID
Ghir_A11	9240000	9660000	Ghir_A11	9240000	9660000	NeoTAD	8ID
Ghir_A11	16140000	16660000	Ghir_A11	16140000	16660000	NeoTAD	8ID
Ghir_A11	19500000	19720000	Ghir_A11	19500000	19720000	NeoTAD	8ID
Ghir_A11	25740000	26040000	Ghir_A11	25740000	26040000	NeoTAD	8ID
Ghir_A11	28840000	29480000	Ghir_A11	28840000	29520000	NeoTAD	8ID
Ghir_A11	38840000	39580000	Ghir_A11	38840000	39580000	NeoTAD	8ID
Ghir_A11	45760000	46240000	Ghir_A11	45740000	46220000	NeoTAD	8ID
Ghir_A11	46980000	47260000	Ghir_A11	46960000	47260000	NeoTAD	8ID
Ghir_A11	50620000	51600000	Ghir_A11	50640000	51640000	NeoTAD	8ID
Ghir_A11	51740000	52860000	Ghir_A11	51740000	52800000	NeoTAD	8ID
Ghir_A11	53480000	54340000	Ghir_A11	53460000	54360000	NeoTAD	8ID
Ghir_A11	66480000	67120000	Ghir_A11	66500000	67120000	NeoTAD	8ID
Ghir_A11	69840000	70320000	Ghir_A11	69860000	70300000	NeoTAD	8ID
Ghir_A11	79780000	80240000	Ghir_A11	79780000	80240000	NeoTAD	8ID
Ghir_A11	82760000	83300000	Ghir_A11	82760000	83300000	NeoTAD	8ID
Ghir_A11	98880000	99480000	Ghir_A11	98880000	99480000	NeoTAD	8ID
Ghir_A11	104600000	105420000	Ghir_A11	104600000	105480000	NeoTAD	8ID
Ghir_A11	119480000	119680000	Ghir_A11	119480000	119680000	NeoTAD	8ID
Ghir_A12	2060000	2380000	Ghir_A12	2060000	2380000	NeoTAD	8ID
Ghir_A12	8760000	9020000	Ghir_A12	8760000	9020000	NeoTAD	8ID
Ghir_A12	9460000	9780000	Ghir_A12	9480000	9820000	NeoTAD	8ID
Ghir_A12	18740000	19460000	Ghir_A12	18740000	19400000	NeoTAD	8ID
Ghir_A12	20120000	20580000	Ghir_A12	20120000	20580000	NeoTAD	8ID
Ghir_A12	24020000	24800000	Ghir_A12	24020000	24800000	NeoTAD	8ID
Ghir_A12	27240000	28040000	Ghir_A12	27240000	28040000	NeoTAD	8ID
Ghir_A12	30380000	30860000	Ghir_A12	30380000	30880000	NeoTAD	8ID
Ghir_A12	31860000	32280000	Ghir_A12	31880000	32280000	NeoTAD	8ID
Ghir_A12	33400000	33880000	Ghir_A12	33400000	33860000	NeoTAD	8ID
Ghir_A12	41320000	41660000	Ghir_A12	41280000	41660000	NeoTAD	8ID
Ghir_A12	51220000	51640000	Ghir_A12	51200000	51640000	NeoTAD	8ID
Ghir_A12	51640000	52600000	Ghir_A12	51640000	52620000	NeoTAD	8ID
Ghir_A12	52600000	53140000	Ghir_A12	52620000	53140000	NeoTAD	8ID
Ghir_A12	58360000	58960000	Ghir_A12	58340000	58980000	NeoTAD	8ID
Ghir_A12	71420000	72200000	Ghir_A12	71440000	72200000	NeoTAD	8ID
Ghir_A12	78980000	79580000	Ghir_A12	78980000	79580000	NeoTAD	8ID
Ghir_A12	87560000	87960000	Ghir_A12	87540000	87900000	NeoTAD	8ID
Ghir_A12	97620000	98120000	Ghir_A12	97620000	98120000	NeoTAD	8ID
Ghir_A12	98120000	98480000	Ghir_A12	98120000	98480000	NeoTAD	8ID
Ghir_A13	4120000	4580000	Ghir_A13	4100000	4560000	NeoTAD	8ID
Ghir_A13	5440000	5760000	Ghir_A13	5440000	5760000	NeoTAD	8ID
Ghir_A13	27640000	28300000	Ghir_A13	27640000	28300000	NeoTAD	8ID
Ghir_A13	29360000	29740000	Ghir_A13	29340000	29740000	NeoTAD	8ID
Ghir_A13	33760000	35200000	Ghir_A13	33760000	35200000	NeoTAD	8ID
Ghir_A13	47800000	48280000	Ghir_A13	47800000	48280000	NeoTAD	8ID
Ghir_A13	48280000	48620000	Ghir_A13	48280000	48620000	NeoTAD	8ID
Ghir_A13	49860000	51120000	Ghir_A13	49880000	51120000	NeoTAD	8ID
Ghir_A13	52740000	52960000	Ghir_A13	52740000	52960000	NeoTAD	8ID
Ghir_A13	55900000	56220000	Ghir_A13	55880000	56220000	NeoTAD	8ID
Ghir_A13	57540000	58120000	Ghir_A13	57560000	58120000	NeoTAD	8ID
Ghir_A13	65540000	65960000	Ghir_A13	65560000	65960000	NeoTAD	8ID
Ghir_A13	68400000	68880000	Ghir_A13	68420000	68880000	NeoTAD	8ID
Ghir_A13	68880000	70200000	Ghir_A13	68880000	70200000	NeoTAD	8ID
Ghir_A13	78520000	78780000	Ghir_A13	78520000	78780000	NeoTAD	8ID
Ghir_A13	80980000	82060000	Ghir_A13	81000000	82060000	NeoTAD	8ID
Ghir_A13	83740000	84200000	Ghir_A13	83740000	84200000	NeoTAD	8ID
Ghir_A13	92440000	92660000	Ghir_A13	92440000	92660000	NeoTAD	8ID
Ghir_A13	95500000	95800000	Ghir_A13	95500000	95740000	NeoTAD	8ID
Ghir_A13	98120000	98580000	Ghir_A13	98100000	98580000	NeoTAD	8ID
Ghir_D01	16620000	16940000	Ghir_D01	16660000	16940000	NeoTAD	8ID
Ghir_D01	23340000	23680000	Ghir_D01	23340000	23660000	NeoTAD	8ID
Ghir_D01	25360000	25840000	Ghir_D01	25360000	25840000	NeoTAD	8ID
Ghir_D01	34160000	34580000	Ghir_D01	34160000	34580000	NeoTAD	8ID
Ghir_D01	46960000	47220000	Ghir_D01	46960000	47220000	NeoTAD	8ID
Ghir_D01	48520000	48840000	Ghir_D01	48520000	48820000	NeoTAD	8ID
Ghir_D01	58880000	59300000	Ghir_D01	58900000	59300000	NeoTAD	8ID
Ghir_D02	3020000	3540000	Ghir_D02	3040000	3540000	NeoTAD	8ID
Ghir_D02	11340000	11620000	Ghir_D02	11340000	11580000	NeoTAD	8ID
Ghir_D02	14580000	14820000	Ghir_D02	14580000	14820000	NeoTAD	8ID
Ghir_D02	17380000	17720000	Ghir_D02	17400000	17720000	NeoTAD	8ID
Ghir_D02	24440000	24800000	Ghir_D02	24440000	24800000	NeoTAD	8ID
Ghir_D02	25280000	26380000	Ghir_D02	25280000	26380000	NeoTAD	8ID
Ghir_D02	28220000	28480000	Ghir_D02	28220000	28480000	NeoTAD	8ID
Ghir_D02	36640000	36980000	Ghir_D02	36640000	36980000	NeoTAD	8ID
Ghir_D02	43760000	43920000	Ghir_D02	43740000	43940000	NeoTAD	8ID
Ghir_D02	45260000	45580000	Ghir_D02	45260000	45600000	NeoTAD	8ID
Ghir_D02	47620000	48060000	Ghir_D02	47620000	48080000	NeoTAD	8ID
Ghir_D02	50500000	51180000	Ghir_D02	50500000	51180000	NeoTAD	8ID
Ghir_D02	55300000	55680000	Ghir_D02	55320000	55680000	NeoTAD	8ID
Ghir_D02	58080000	58340000	Ghir_D02	58080000	58340000	NeoTAD	8ID
Ghir_D02	59980000	60440000	Ghir_D02	59980000	60420000	NeoTAD	8ID
Ghir_D03	17420000	17760000	Ghir_D03	17420000	17760000	NeoTAD	8ID
Ghir_D03	21020000	21320000	Ghir_D03	21000000	21320000	NeoTAD	8ID
Ghir_D03	25700000	26440000	Ghir_D03	25700000	26400000	NeoTAD	8ID
Ghir_D03	26440000	27140000	Ghir_D03	26400000	27140000	NeoTAD	8ID
Ghir_D03	36840000	37080000	Ghir_D03	36840000	37080000	NeoTAD	8ID
Ghir_D03	37480000	37840000	Ghir_D03	37480000	37840000	NeoTAD	8ID
Ghir_D03	43720000	44000000	Ghir_D03	43720000	44000000	NeoTAD	8ID
Ghir_D04	1680000	1940000	Ghir_D04	1680000	1940000	NeoTAD	8ID
Ghir_D04	2400000	2620000	Ghir_D04	2400000	2620000	NeoTAD	8ID
Ghir_D04	4100000	4360000	Ghir_D04	4100000	4380000	NeoTAD	8ID
Ghir_D04	13220000	13900000	Ghir_D04	13220000	13880000	NeoTAD	8ID
Ghir_D04	22940000	23520000	Ghir_D04	22940000	23520000	NeoTAD	8ID
Ghir_D04	24040000	24380000	Ghir_D04	24060000	24380000	NeoTAD	8ID
Ghir_D04	32680000	32880000	Ghir_D04	32640000	32880000	NeoTAD	8ID
Ghir_D04	36440000	36980000	Ghir_D04	36440000	36960000	NeoTAD	8ID
Ghir_D04	47260000	47560000	Ghir_D04	47260000	47540000	NeoTAD	8ID
Ghir_D04	51660000	51940000	Ghir_D04	51660000	51960000	NeoTAD	8ID
Ghir_D04	55400000	55980000	Ghir_D04	55400000	55980000	NeoTAD	8ID
Ghir_D05	13640000	13860000	Ghir_D05	13640000	13860000	NeoTAD	8ID
Ghir_D05	16520000	16980000	Ghir_D05	16500000	16980000	NeoTAD	8ID
Ghir_D05	31680000	32040000	Ghir_D05	31680000	32040000	NeoTAD	8ID
Ghir_D05	34680000	34880000	Ghir_D05	34680000	34900000	NeoTAD	8ID
Ghir_D05	40740000	41160000	Ghir_D05	40740000	41160000	NeoTAD	8ID
Ghir_D05	62100000	62380000	Ghir_D05	62100000	62380000	NeoTAD	8ID
Ghir_D06	17520000	18140000	Ghir_D06	17520000	18140000	NeoTAD	8ID
Ghir_D06	19520000	19860000	Ghir_D06	19520000	19800000	NeoTAD	8ID
Ghir_D06	31960000	32280000	Ghir_D06	31960000	32280000	NeoTAD	8ID
Ghir_D06	33900000	34420000	Ghir_D06	33900000	34420000	NeoTAD	8ID
Ghir_D06	54820000	55160000	Ghir_D06	54820000	55160000	NeoTAD	8ID
Ghir_D07	2060000	2480000	Ghir_D07	2060000	2460000	NeoTAD	8ID
Ghir_D07	2480000	2820000	Ghir_D07	2460000	2800000	NeoTAD	8ID
Ghir_D07	15500000	16080000	Ghir_D07	15500000	16080000	NeoTAD	8ID
Ghir_D07	22260000	22520000	Ghir_D07	22260000	22520000	NeoTAD	8ID
Ghir_D07	22800000	23060000	Ghir_D07	22840000	23060000	NeoTAD	8ID
Ghir_D07	33960000	34200000	Ghir_D07	33960000	34200000	NeoTAD	8ID
Ghir_D07	36260000	36620000	Ghir_D07	36260000	36620000	NeoTAD	8ID
Ghir_D07	45500000	45960000	Ghir_D07	45480000	45980000	NeoTAD	8ID
Ghir_D07	47100000	47440000	Ghir_D07	47100000	47440000	NeoTAD	8ID
Ghir_D07	50480000	51180000	Ghir_D07	50460000	51120000	NeoTAD	8ID
Ghir_D08	3780000	4360000	Ghir_D08	3780000	4360000	NeoTAD	8ID
Ghir_D08	5140000	5600000	Ghir_D08	5140000	5580000	NeoTAD	8ID
Ghir_D08	5600000	5960000	Ghir_D08	5580000	5960000	NeoTAD	8ID
Ghir_D08	13640000	13960000	Ghir_D08	13580000	13960000	NeoTAD	8ID
Ghir_D08	19780000	20140000	Ghir_D08	19780000	20140000	NeoTAD	8ID
Ghir_D08	23120000	23320000	Ghir_D08	23120000	23320000	NeoTAD	8ID
Ghir_D08	30160000	30380000	Ghir_D08	30160000	30380000	NeoTAD	8ID
Ghir_D08	30860000	31340000	Ghir_D08	30840000	31340000	NeoTAD	8ID
Ghir_D08	42200000	42460000	Ghir_D08	42200000	42460000	NeoTAD	8ID
Ghir_D08	44140000	44540000	Ghir_D08	44160000	44520000	NeoTAD	8ID
Ghir_D08	47160000	47380000	Ghir_D08	47160000	47360000	NeoTAD	8ID
Ghir_D08	48420000	48760000	Ghir_D08	48400000	48760000	NeoTAD	8ID
Ghir_D08	51920000	52280000	Ghir_D08	51900000	52280000	NeoTAD	8ID
Ghir_D08	55340000	55580000	Ghir_D08	55340000	55600000	NeoTAD	8ID
Ghir_D08	60440000	60780000	Ghir_D08	60440000	60780000	NeoTAD	8ID
Ghir_D08	64980000	65320000	Ghir_D08	64980000	65320000	NeoTAD	8ID
Ghir_D08	66600000	66880000	Ghir_D08	66600000	66880000	NeoTAD	8ID
Ghir_D09	1240000	1740000	Ghir_D09	1240000	1740000	NeoTAD	8ID
Ghir_D09	9980000	10200000	Ghir_D09	9980000	10200000	NeoTAD	8ID
Ghir_D09	10640000	11100000	Ghir_D09	10640000	11120000	NeoTAD	8ID
Ghir_D09	12200000	12880000	Ghir_D09	12200000	12900000	NeoTAD	8ID
Ghir_D09	26640000	27160000	Ghir_D09	26640000	27160000	NeoTAD	8ID
Ghir_D09	35020000	35480000	Ghir_D09	35040000	35480000	NeoTAD	8ID
Ghir_D09	38020000	38280000	Ghir_D09	38020000	38300000	NeoTAD	8ID
Ghir_D09	39180000	39640000	Ghir_D09	39180000	39640000	NeoTAD	8ID
Ghir_D09	40560000	40940000	Ghir_D09	40540000	40940000	NeoTAD	8ID
Ghir_D09	43940000	44420000	Ghir_D09	43940000	44420000	NeoTAD	8ID
Ghir_D09	46580000	46840000	Ghir_D09	46600000	46840000	NeoTAD	8ID
Ghir_D09	49920000	50320000	Ghir_D09	49920000	50320000	NeoTAD	8ID
Ghir_D10	4540000	4880000	Ghir_D10	4540000	4880000	NeoTAD	8ID
Ghir_D10	4880000	5200000	Ghir_D10	4880000	5200000	NeoTAD	8ID
Ghir_D10	13700000	14000000	Ghir_D10	13700000	14000000	NeoTAD	8ID
Ghir_D10	26480000	26860000	Ghir_D10	26480000	26860000	NeoTAD	8ID
Ghir_D10	31700000	32300000	Ghir_D10	31700000	32280000	NeoTAD	8ID
Ghir_D10	34820000	35160000	Ghir_D10	34820000	35160000	NeoTAD	8ID
Ghir_D10	38460000	39300000	Ghir_D10	38460000	39280000	NeoTAD	8ID
Ghir_D10	44820000	45120000	Ghir_D10	44820000	45120000	NeoTAD	8ID
Ghir_D10	45940000	46460000	Ghir_D10	45880000	46460000	NeoTAD	8ID
Ghir_D10	52300000	52560000	Ghir_D10	52300000	52560000	NeoTAD	8ID
Ghir_D10	56480000	56700000	Ghir_D10	56460000	56700000	NeoTAD	8ID
Ghir_D10	56860000	57460000	Ghir_D10	56860000	57460000	NeoTAD	8ID
Ghir_D10	57960000	58340000	Ghir_D10	57960000	58340000	NeoTAD	8ID
Ghir_D11	10440000	10980000	Ghir_D11	10440000	10980000	NeoTAD	8ID
Ghir_D11	11200000	12040000	Ghir_D11	11200000	12040000	NeoTAD	8ID
Ghir_D11	27540000	27780000	Ghir_D11	27540000	27760000	NeoTAD	8ID
Ghir_D11	32580000	32840000	Ghir_D11	32560000	32840000	NeoTAD	8ID
Ghir_D11	35780000	36100000	Ghir_D11	35780000	36100000	NeoTAD	8ID
Ghir_D11	45680000	46000000	Ghir_D11	45660000	46020000	NeoTAD	8ID
Ghir_D11	48540000	49100000	Ghir_D11	48560000	49100000	NeoTAD	8ID
Ghir_D11	51800000	52100000	Ghir_D11	51800000	52100000	NeoTAD	8ID
Ghir_D11	52100000	52800000	Ghir_D11	52100000	52800000	NeoTAD	8ID
Ghir_D11	61100000	61320000	Ghir_D11	61100000	61320000	NeoTAD	8ID
Ghir_D11	61320000	62080000	Ghir_D11	61320000	62080000	NeoTAD	8ID
Ghir_D11	67000000	67300000	Ghir_D11	66960000	67360000	NeoTAD	8ID
Ghir_D11	70160000	70440000	Ghir_D11	70120000	70440000	NeoTAD	8ID
Ghir_D12	2920000	3680000	Ghir_D12	2920000	3660000	NeoTAD	8ID
Ghir_D12	9800000	10320000	Ghir_D12	9800000	10300000	NeoTAD	8ID
Ghir_D12	12560000	12840000	Ghir_D12	12560000	12840000	NeoTAD	8ID
Ghir_D12	22560000	23120000	Ghir_D12	22560000	23180000	NeoTAD	8ID
Ghir_D12	23120000	23580000	Ghir_D12	23180000	23580000	NeoTAD	8ID
Ghir_D12	24940000	25260000	Ghir_D12	24940000	25260000	NeoTAD	8ID
Ghir_D12	46720000	47460000	Ghir_D12	46720000	47480000	NeoTAD	8ID
Ghir_D12	49280000	49680000	Ghir_D12	49280000	49680000	NeoTAD	8ID
Ghir_D12	56320000	56680000	Ghir_D12	56300000	56680000	NeoTAD	8ID
Ghir_D13	5040000	5360000	Ghir_D13	5040000	5360000	NeoTAD	8ID
Ghir_D13	6200000	6700000	Ghir_D13	6200000	6700000	NeoTAD	8ID
Ghir_D13	7060000	7380000	Ghir_D13	7060000	7380000	NeoTAD	8ID
Ghir_D13	8220000	8560000	Ghir_D13	8240000	8560000	NeoTAD	8ID
Ghir_D13	22520000	22960000	Ghir_D13	22520000	22980000	NeoTAD	8ID
Ghir_D13	22960000	23300000	Ghir_D13	22980000	23340000	NeoTAD	8ID
Ghir_D13	24740000	25140000	Ghir_D13	24740000	25160000	NeoTAD	8ID
Ghir_D13	31600000	31900000	Ghir_D13	31580000	31920000	NeoTAD	8ID
Ghir_D13	31900000	32280000	Ghir_D13	31920000	32260000	NeoTAD	8ID
Ghir_D13	32500000	32760000	Ghir_D13	32500000	32760000	NeoTAD	8ID
Ghir_D13	37840000	38160000	Ghir_D13	37820000	38140000	NeoTAD	8ID
Ghir_D13	44980000	45380000	Ghir_D13	44980000	45380000	NeoTAD	8ID
Ghir_D13	57720000	58220000	Ghir_D13	57720000	58220000	NeoTAD	8ID
Ghir_A01	1240000	1880000	Ghir_A01	1240000	1880000	NeoTAD	8MD
Ghir_A01	3200000	3540000	Ghir_A01	3200000	3540000	NeoTAD	8MD
Ghir_A01	18280000	18580000	Ghir_A01	18300000	18580000	NeoTAD	8MD
Ghir_A01	33600000	33860000	Ghir_A01	33600000	33860000	NeoTAD	8MD
Ghir_A01	36920000	38060000	Ghir_A01	36900000	38060000	NeoTAD	8MD
Ghir_A01	38340000	38960000	Ghir_A01	38320000	38960000	NeoTAD	8MD
Ghir_A01	38960000	39800000	Ghir_A01	38960000	39840000	NeoTAD	8MD
Ghir_A01	57600000	57860000	Ghir_A01	57600000	57860000	NeoTAD	8MD
Ghir_A01	67220000	67580000	Ghir_A01	67200000	67540000	NeoTAD	8MD
Ghir_A01	69460000	69880000	Ghir_A01	69480000	69880000	NeoTAD	8MD
Ghir_A01	72440000	73020000	Ghir_A01	72440000	73020000	NeoTAD	8MD
Ghir_A01	80760000	81240000	Ghir_A01	80760000	81260000	NeoTAD	8MD
Ghir_A01	81440000	81700000	Ghir_A01	81440000	81700000	NeoTAD	8MD
Ghir_A01	84660000	85100000	Ghir_A01	84660000	85100000	NeoTAD	8MD
Ghir_A01	96460000	96920000	Ghir_A01	96460000	96920000	NeoTAD	8MD
Ghir_A01	101740000	102520000	Ghir_A01	101740000	102520000	NeoTAD	8MD
Ghir_A01	104320000	104560000	Ghir_A01	104320000	104560000	NeoTAD	8MD
Ghir_A01	108320000	108660000	Ghir_A01	108340000	108640000	NeoTAD	8MD
Ghir_A01	116480000	116960000	Ghir_A01	116480000	116960000	NeoTAD	8MD
Ghir_A02	2480000	3080000	Ghir_A02	2480000	3080000	NeoTAD	8MD
Ghir_A02	3080000	3440000	Ghir_A02	3080000	3440000	NeoTAD	8MD
Ghir_A02	6680000	6920000	Ghir_A02	6680000	6940000	NeoTAD	8MD
Ghir_A02	7740000	8100000	Ghir_A02	7740000	8100000	NeoTAD	8MD
Ghir_A02	13840000	14080000	Ghir_A02	13840000	14080000	NeoTAD	8MD
Ghir_A02	45380000	45800000	Ghir_A02	45440000	45800000	NeoTAD	8MD
Ghir_A02	54000000	55220000	Ghir_A02	53980000	55220000	NeoTAD	8MD
Ghir_A02	55220000	55860000	Ghir_A02	55220000	55880000	NeoTAD	8MD
Ghir_A02	57880000	58680000	Ghir_A02	57880000	58680000	NeoTAD	8MD
Ghir_A02	59840000	60100000	Ghir_A02	59840000	60100000	NeoTAD	8MD
Ghir_A02	62600000	63040000	Ghir_A02	62620000	63000000	NeoTAD	8MD
Ghir_A02	66980000	67300000	Ghir_A02	66980000	67320000	NeoTAD	8MD
Ghir_A02	73380000	74060000	Ghir_A02	73340000	74060000	NeoTAD	8MD
Ghir_A02	82120000	82540000	Ghir_A02	82120000	82540000	NeoTAD	8MD
Ghir_A02	102280000	102500000	Ghir_A02	102260000	102500000	NeoTAD	8MD
Ghir_A02	102640000	102900000	Ghir_A02	102640000	102920000	NeoTAD	8MD
Ghir_A02	104080000	104540000	Ghir_A02	104080000	104540000	NeoTAD	8MD
Ghir_A02	106620000	107020000	Ghir_A02	106620000	107020000	NeoTAD	8MD
Ghir_A03	3580000	3840000	Ghir_A03	3580000	3860000	NeoTAD	8MD
Ghir_A03	31940000	32380000	Ghir_A03	31940000	32380000	NeoTAD	8MD
Ghir_A03	33360000	34000000	Ghir_A03	33360000	34000000	NeoTAD	8MD
Ghir_A03	37380000	37780000	Ghir_A03	37380000	37800000	NeoTAD	8MD
Ghir_A03	45620000	45980000	Ghir_A03	45620000	46040000	NeoTAD	8MD
Ghir_A03	46860000	47480000	Ghir_A03	46840000	47500000	NeoTAD	8MD
Ghir_A03	48420000	48700000	Ghir_A03	48420000	48700000	NeoTAD	8MD
Ghir_A03	50600000	51080000	Ghir_A03	50600000	51080000	NeoTAD	8MD
Ghir_A03	54380000	54940000	Ghir_A03	54360000	54940000	NeoTAD	8MD
Ghir_A03	58580000	59000000	Ghir_A03	58580000	59000000	NeoTAD	8MD
Ghir_A03	59000000	59320000	Ghir_A03	59000000	59320000	NeoTAD	8MD
Ghir_A03	69120000	69880000	Ghir_A03	69120000	69880000	NeoTAD	8MD
Ghir_A03	75280000	76200000	Ghir_A03	75280000	76180000	NeoTAD	8MD
Ghir_A03	76200000	76640000	Ghir_A03	76180000	76660000	NeoTAD	8MD
Ghir_A03	77920000	78400000	Ghir_A03	77920000	78400000	NeoTAD	8MD
Ghir_A03	78400000	78760000	Ghir_A03	78400000	78740000	NeoTAD	8MD
Ghir_A03	87680000	88000000	Ghir_A03	87680000	88000000	NeoTAD	8MD
Ghir_A03	94740000	95280000	Ghir_A03	94740000	95300000	NeoTAD	8MD
Ghir_A03	95960000	96200000	Ghir_A03	95980000	96200000	NeoTAD	8MD
Ghir_A03	98380000	98860000	Ghir_A03	98380000	98860000	NeoTAD	8MD
Ghir_A04	4060000	4320000	Ghir_A04	4060000	4300000	NeoTAD	8MD
Ghir_A04	6640000	7100000	Ghir_A04	6640000	7120000	NeoTAD	8MD
Ghir_A04	11540000	12020000	Ghir_A04	11540000	12020000	NeoTAD	8MD
Ghir_A04	12020000	12400000	Ghir_A04	12020000	12400000	NeoTAD	8MD
[truncated: 4,599 more rows]

## Sheet: Supporting Information Table S7
Supporting Information Table S7. Hotspots of TAD changes including dg and dl.
Chromosome	Begin	End	Number of changed TAD boundary	Type of TAD change	Sample
Ghir_A01	30000000	40000000	8	drought gain	7ID
Ghir_A01	70000000	80000000	8	drought gain	7ID
Ghir_A02	50000000	60000000	10	drought gain	7ID
Ghir_A02	70000000	80000000	8	drought gain	7ID
Ghir_A03	20000000	30000000	8	drought gain	7ID
Ghir_A04	20000000	30000000	9	drought gain	7ID
Ghir_A04	40000000	50000000	10	drought gain	7ID
Ghir_A04	50000000	60000000	8	drought gain	7ID
Ghir_A05	50000000	60000000	8	drought gain	7ID
Ghir_A05	60000000	70000000	9	drought gain	7ID
Ghir_A06	40000000	50000000	8	drought gain	7ID
Ghir_A06	50000000	60000000	8	drought gain	7ID
Ghir_A09	10000000	20000000	8	drought gain	7ID
Ghir_A10	40000000	50000000	9	drought gain	7ID
Ghir_A11	70000000	80000000	8	drought gain	7ID
Ghir_A12	20000000	30000000	8	drought gain	7ID
Ghir_A12	30000000	40000000	8	drought gain	7ID
Ghir_A12	50000000	60000000	9	drought gain	7ID
Ghir_A13	50000000	60000000	8	drought gain	7ID
Ghir_D07	40000000	50000000	9	drought gain	7ID
Ghir_D08	0	10000000	10	drought gain	7ID
Ghir_D12	10000000	20000000	9	drought gain	7ID
Ghir_D13	20000000	30000000	8	drought gain	7ID
Ghir_A01	100000000	110000000	9	drought gain	7MD
Ghir_A02	20000000	30000000	8	drought gain	7MD
Ghir_A02	50000000	60000000	8	drought gain	7MD
Ghir_A05	0	10000000	8	drought gain	7MD
Ghir_A09	0	10000000	8	drought gain	7MD
Ghir_A10	30000000	40000000	8	drought gain	7MD
Ghir_A10	40000000	50000000	10	drought gain	7MD
Ghir_A11	10000000	20000000	8	drought gain	7MD
Ghir_A11	20000000	30000000	8	drought gain	7MD
Ghir_A13	40000000	50000000	8	drought gain	7MD
Ghir_D04	20000000	30000000	9	drought gain	7MD
Ghir_D08	10000000	20000000	8	drought gain	7MD
Ghir_D13	20000000	30000000	9	drought gain	7MD
Ghir_A02	50000000	60000000	8	drought gain	7SD
Ghir_A03	0	10000000	9	drought gain	7SD
Ghir_A03	30000000	40000000	8	drought gain	7SD
Ghir_A04	30000000	40000000	9	drought gain	7SD
Ghir_A05	0	10000000	8	drought gain	7SD
Ghir_A08	80000000	90000000	10	drought gain	7SD
Ghir_A10	0	10000000	8	drought gain	7SD
Ghir_A10	20000000	30000000	8	drought gain	7SD
Ghir_A10	30000000	40000000	8	drought gain	7SD
Ghir_A10	90000000	100000000	9	drought gain	7SD
Ghir_A11	20000000	30000000	8	drought gain	7SD
Ghir_A12	20000000	30000000	8	drought gain	7SD
Ghir_A12	60000000	70000000	11	drought gain	7SD
Ghir_A12	70000000	80000000	9	drought gain	7SD
Ghir_A13	50000000	60000000	8	drought gain	7SD
Ghir_D05	0	10000000	10	drought gain	7SD
Ghir_D06	30000000	40000000	8	drought gain	7SD
Ghir_D07	0	10000000	8	drought gain	7SD
Ghir_D11	0	10000000	9	drought gain	7SD
Ghir_D11	60000000	70000000	9	drought gain	7SD
Ghir_D12	0	10000000	9	drought gain	7SD
Ghir_D12	10000000	20000000	9	drought gain	7SD
Ghir_A02	0	10000000	8	drought gain	7RW
Ghir_A02	40000000	50000000	11	drought gain	7RW
Ghir_A08	60000000	70000000	9	drought gain	7RW
Ghir_A11	0	10000000	8	drought gain	7RW
Ghir_A11	90000000	100000000	8	drought gain	7RW
Ghir_D05	0	10000000	8	drought gain	7RW
Ghir_D09	40000000	50000000	10	drought gain	7RW
Ghir_D11	60000000	70000000	9	drought gain	7RW
Ghir_D12	30000000	40000000	10	drought gain	7RW
Ghir_D12	40000000	50000000	8	drought gain	7RW
Ghir_D13	10000000	20000000	8	drought gain	7RW
Ghir_A01	30000000	40000000	8	drought gain	8ID
Ghir_A06	60000000	70000000	10	drought gain	8ID
Ghir_A07	60000000	70000000	9	drought gain	8ID
Ghir_A08	90000000	100000000	8	drought gain	8ID
Ghir_A10	40000000	50000000	11	drought gain	8ID
Ghir_A12	50000000	60000000	10	drought gain	8ID
Ghir_A12	60000000	70000000	8	drought gain	8ID
Ghir_A13	50000000	60000000	8	drought gain	8ID
Ghir_A13	60000000	70000000	8	drought gain	8ID
Ghir_D02	20000000	30000000	8	drought gain	8ID
Ghir_D06	30000000	40000000	12	drought gain	8ID
Ghir_D09	40000000	50000000	9	drought gain	8ID
Ghir_D10	50000000	60000000	8	drought gain	8ID
Ghir_D11	60000000	70000000	11	drought gain	8ID
Ghir_D13	0	10000000	11	drought gain	8ID
Ghir_A01	30000000	40000000	10	drought gain	8MD
Ghir_A01	100000000	110000000	8	drought gain	8MD
Ghir_A02	0	10000000	8	drought gain	8MD
Ghir_A02	60000000	70000000	8	drought gain	8MD
Ghir_A03	30000000	40000000	9	drought gain	8MD
Ghir_A03	70000000	80000000	8	drought gain	8MD
Ghir_A04	30000000	40000000	8	drought gain	8MD
Ghir_A05	50000000	60000000	8	drought gain	8MD
Ghir_A06	40000000	50000000	8	drought gain	8MD
Ghir_A06	50000000	60000000	9	drought gain	8MD
Ghir_A07	60000000	70000000	10	drought gain	8MD
Ghir_A08	50000000	60000000	9	drought gain	8MD
Ghir_A10	20000000	30000000	9	drought gain	8MD
Ghir_A13	50000000	60000000	10	drought gain	8MD
Ghir_D06	30000000	40000000	8	drought gain	8MD
Ghir_D10	10000000	20000000	8	drought gain	8MD
Ghir_D13	20000000	30000000	10	drought gain	8MD
Ghir_A01	10000000	20000000	8	drought gain	8SD
Ghir_A02	40000000	50000000	9	drought gain	8SD
Ghir_A02	50000000	60000000	8	drought gain	8SD
Ghir_A03	80000000	90000000	9	drought gain	8SD
Ghir_A05	0	10000000	10	drought gain	8SD
Ghir_A07	10000000	20000000	8	drought gain	8SD
Ghir_A08	60000000	70000000	10	drought gain	8SD
Ghir_A08	100000000	110000000	8	drought gain	8SD
Ghir_A09	0	10000000	8	drought gain	8SD
Ghir_A09	60000000	70000000	11	drought gain	8SD
Ghir_A10	10000000	20000000	8	drought gain	8SD
Ghir_A10	60000000	70000000	10	drought gain	8SD
Ghir_A11	0	10000000	9	drought gain	8SD
Ghir_A11	50000000	60000000	11	drought gain	8SD
Ghir_A12	70000000	80000000	8	drought gain	8SD
Ghir_A12	100000000	107672493	8	drought gain	8SD
Ghir_A13	0	10000000	8	drought gain	8SD
Ghir_A13	20000000	30000000	8	drought gain	8SD
Ghir_A13	30000000	40000000	8	drought gain	8SD
Ghir_D01	0	10000000	8	drought gain	8SD
Ghir_D01	40000000	50000000	11	drought gain	8SD
Ghir_D02	10000000	20000000	8	drought gain	8SD
Ghir_D03	40000000	50000000	8	drought gain	8SD
Ghir_D04	30000000	40000000	9	drought gain	8SD
Ghir_D06	30000000	40000000	8	drought gain	8SD
Ghir_D06	40000000	50000000	10	drought gain	8SD
Ghir_D07	0	10000000	8	drought gain	8SD
Ghir_D07	30000000	40000000	10	drought gain	8SD
Ghir_D08	0	10000000	10	drought gain	8SD
Ghir_D11	0	10000000	11	drought gain	8SD
Ghir_D11	10000000	20000000	8	drought gain	8SD
Ghir_D11	60000000	70000000	13	drought gain	8SD
Ghir_D12	10000000	20000000	9	drought gain	8SD
Ghir_D13	50000000	60000000	8	drought gain	8SD
Ghir_A01	60000000	70000000	8	drought gain	8RW
Ghir_A02	20000000	30000000	10	drought gain	8RW
Ghir_A02	60000000	70000000	10	drought gain	8RW
Ghir_A03	30000000	40000000	9	drought gain	8RW
Ghir_A04	10000000	20000000	9	drought gain	8RW
Ghir_A05	50000000	60000000	10	drought gain	8RW
Ghir_A06	40000000	50000000	8	drought gain	8RW
Ghir_A08	110000000	120000000	8	drought gain	8RW
Ghir_A09	30000000	40000000	8	drought gain	8RW
Ghir_A10	40000000	50000000	9	drought gain	8RW
Ghir_A10	50000000	60000000	8	drought gain	8RW
Ghir_A10	70000000	80000000	9	drought gain	8RW
Ghir_A10	90000000	100000000	10	drought gain	8RW
Ghir_A11	60000000	70000000	8	drought gain	8RW
Ghir_A12	50000000	60000000	9	drought gain	8RW
Ghir_A12	60000000	70000000	9	drought gain	8RW
Ghir_A12	70000000	80000000	9	drought gain	8RW
Ghir_A13	90000000	100000000	9	drought gain	8RW
Ghir_D01	40000000	50000000	9	drought gain	8RW
Ghir_D04	10000000	20000000	10	drought gain	8RW
Ghir_D04	20000000	30000000	9	drought gain	8RW
Ghir_D06	30000000	40000000	11	drought gain	8RW
Ghir_D07	30000000	40000000	8	drought gain	8RW
Ghir_D07	40000000	50000000	9	drought gain	8RW
Ghir_D09	0	10000000	9	drought gain	8RW
Ghir_D09	40000000	50000000	10	drought gain	8RW
Ghir_D10	40000000	50000000	8	drought gain	8RW
Ghir_D11	0	10000000	10	drought gain	8RW
Ghir_D13	10000000	20000000	8	drought gain	8RW
Ghir_D13	30000000	40000000	8	drought gain	8RW
Ghir_A01	70000000	80000000	8	drought loss	7ID
Ghir_A02	20000000	30000000	8	drought loss	7ID
Ghir_A03	90000000	100000000	8	drought loss	7ID
Ghir_A04	20000000	30000000	8	drought loss	7ID
Ghir_A05	50000000	60000000	8	drought loss	7ID
Ghir_A06	90000000	100000000	9	drought loss	7ID
Ghir_A11	0	10000000	8	drought loss	7ID
Ghir_A13	30000000	40000000	8	drought loss	7ID
Ghir_D06	30000000	40000000	8	drought loss	7ID
Ghir_D11	0	10000000	9	drought loss	7ID
Ghir_D11	60000000	70000000	8	drought loss	7ID
Ghir_D13	10000000	20000000	8	drought loss	7ID
Ghir_A02	60000000	70000000	8	drought loss	7MD
Ghir_A04	30000000	40000000	10	drought loss	7MD
Ghir_A04	40000000	50000000	8	drought loss	7MD
Ghir_A07	90000000	97782242	9	drought loss	7MD
Ghir_A10	100000000	110000000	9	drought loss	7MD
Ghir_A12	50000000	60000000	9	drought loss	7MD
Ghir_D05	10000000	20000000	8	drought loss	7MD
Ghir_D06	30000000	40000000	10	drought loss	7MD
Ghir_D10	50000000	60000000	10	drought loss	7MD
Ghir_A01	10000000	20000000	8	drought loss	7SD
Ghir_A01	30000000	40000000	11	drought loss	7SD
Ghir_A01	60000000	70000000	10	drought loss	7SD
Ghir_A02	20000000	30000000	10	drought loss	7SD
Ghir_A02	50000000	60000000	10	drought loss	7SD
Ghir_A02	60000000	70000000	10	drought loss	7SD
Ghir_A02	70000000	80000000	9	drought loss	7SD
Ghir_A03	20000000	30000000	8	drought loss	7SD
Ghir_A03	30000000	40000000	10	drought loss	7SD
Ghir_A03	50000000	60000000	9	drought loss	7SD
Ghir_A03	60000000	70000000	8	drought loss	7SD
Ghir_A03	80000000	90000000	9	drought loss	7SD
Ghir_A03	100000000	110000000	8	drought loss	7SD
Ghir_A04	20000000	30000000	8	drought loss	7SD
Ghir_A04	30000000	40000000	8	drought loss	7SD
Ghir_A05	30000000	40000000	8	drought loss	7SD
Ghir_A05	50000000	60000000	14	drought loss	7SD
Ghir_A06	10000000	20000000	8	drought loss	7SD
Ghir_A06	30000000	40000000	8	drought loss	7SD
Ghir_A06	50000000	60000000	10	drought loss	7SD
Ghir_A06	60000000	70000000	9	drought loss	7SD
Ghir_A06	80000000	90000000	14	drought loss	7SD
Ghir_A06	90000000	100000000	8	drought loss	7SD
Ghir_A07	80000000	90000000	11	drought loss	7SD
Ghir_A08	0	10000000	8	drought loss	7SD
Ghir_A08	50000000	60000000	12	drought loss	7SD
Ghir_A08	70000000	80000000	10	drought loss	7SD
Ghir_A08	110000000	120000000	11	drought loss	7SD
Ghir_A09	0	10000000	9	drought loss	7SD
Ghir_A09	50000000	60000000	8	drought loss	7SD
Ghir_A10	20000000	30000000	10	drought loss	7SD
Ghir_A10	30000000	40000000	12	drought loss	7SD
Ghir_A10	100000000	110000000	8	drought loss	7SD
Ghir_A11	90000000	100000000	8	drought loss	7SD
Ghir_A11	110000000	120000000	9	drought loss	7SD
Ghir_A12	0	10000000	8	drought loss	7SD
Ghir_A12	30000000	40000000	8	drought loss	7SD
Ghir_A13	50000000	60000000	9	drought loss	7SD
Ghir_A13	70000000	80000000	8	drought loss	7SD
Ghir_D02	40000000	50000000	10	drought loss	7SD
Ghir_D02	60000000	69838496	9	drought loss	7SD
Ghir_D04	20000000	30000000	10	drought loss	7SD
Ghir_D06	30000000	40000000	10	drought loss	7SD
Ghir_D07	30000000	40000000	8	drought loss	7SD
Ghir_D07	40000000	50000000	11	drought loss	7SD
Ghir_D08	60000000	69039221	9	drought loss	7SD
Ghir_D09	20000000	30000000	11	drought loss	7SD
Ghir_D10	30000000	40000000	8	drought loss	7SD
Ghir_D11	40000000	50000000	12	drought loss	7SD
Ghir_D11	60000000	70000000	9	drought loss	7SD
Ghir_D12	0	10000000	9	drought loss	7SD
Ghir_D12	10000000	20000000	10	drought loss	7SD
Ghir_D13	20000000	30000000	10	drought loss	7SD
Ghir_D13	30000000	40000000	14	drought loss	7SD
Ghir_A01	30000000	40000000	10	drought loss	7RW
Ghir_A01	60000000	70000000	9	drought loss	7RW
Ghir_A01	70000000	80000000	9	drought loss	7RW
Ghir_A02	20000000	30000000	8	drought loss	7RW
Ghir_A02	50000000	60000000	8	drought loss	7RW
Ghir_A03	50000000	60000000	9	drought loss	7RW
Ghir_A04	0	10000000	8	drought loss	7RW
Ghir_A04	20000000	30000000	8	drought loss	7RW
Ghir_A04	30000000	40000000	10	drought loss	7RW
Ghir_A04	50000000	60000000	8	drought loss	7RW
Ghir_A05	50000000	60000000	8	drought loss	7RW
Ghir_A06	40000000	50000000	9	drought loss	7RW
Ghir_A06	80000000	90000000	8	drought loss	7RW
Ghir_A10	40000000	50000000	9	drought loss	7RW
Ghir_A10	100000000	110000000	8	drought loss	7RW
Ghir_A11	30000000	40000000	11	drought loss	7RW
Ghir_A11	70000000	80000000	9	drought loss	7RW
Ghir_A12	60000000	70000000	10	drought loss	7RW
Ghir_A12	90000000	100000000	10	drought loss	7RW
Ghir_A13	20000000	30000000	8	drought loss	7RW
Ghir_D01	30000000	40000000	8	drought loss	7RW
Ghir_D06	30000000	40000000	8	drought loss	7RW
Ghir_D07	0	10000000	10	drought loss	7RW
Ghir_D09	20000000	30000000	8	drought loss	7RW
Ghir_D09	30000000	40000000	8	drought loss	7RW
Ghir_D11	0	10000000	8	drought loss	7RW
Ghir_D11	60000000	70000000	9	drought loss	7RW
Ghir_D12	0	10000000	12	drought loss	7RW
Ghir_D12	10000000	20000000	9	drought loss	7RW
Ghir_D12	30000000	40000000	8	drought loss	7RW
Ghir_D13	30000000	40000000	8	drought loss	7RW
Ghir_A08	110000000	120000000	8	drought loss	8ID
Ghir_A09	70000000	80000000	9	drought loss	8ID
Ghir_A12	60000000	70000000	10	drought loss	8ID
Ghir_A13	70000000	80000000	8	drought loss	8ID
Ghir_D11	0	10000000	10	drought loss	8ID
Ghir_D11	60000000	70000000	10	drought loss	8ID
Ghir_D13	10000000	20000000	11	drought loss	8ID
Ghir_A02	70000000	80000000	8	drought loss	8MD
Ghir_A03	100000000	110000000	8	drought loss	8MD
Ghir_A10	0	10000000	10	drought loss	8MD
Ghir_A10	10000000	20000000	8	drought loss	8MD
Ghir_A11	50000000	60000000	9	drought loss	8MD
Ghir_A12	10000000	20000000	9	drought loss	8MD
Ghir_D02	30000000	40000000	8	drought loss	8MD
Ghir_D05	10000000	20000000	8	drought loss	8MD
Ghir_D06	0	10000000	8	drought loss	8MD
Ghir_D09	0	10000000	8	drought loss	8MD
Ghir_D11	10000000	20000000	9	drought loss	8MD
Ghir_D13	10000000	20000000	10	drought loss	8MD
Ghir_D13	20000000	30000000	9	drought loss	8MD
Ghir_A01	30000000	40000000	14	drought loss	8SD
Ghir_A02	20000000	30000000	14	drought loss	8SD
Ghir_A02	30000000	40000000	8	drought loss	8SD
Ghir_A02	60000000	70000000	11	drought loss	8SD
Ghir_A02	70000000	80000000	12	drought loss	8SD
Ghir_A02	90000000	100000000	11	drought loss	8SD
Ghir_A02	100000000	108092100	11	drought loss	8SD
Ghir_A03	30000000	40000000	10	drought loss	8SD
Ghir_A03	70000000	80000000	11	drought loss	8SD
Ghir_A03	90000000	100000000	8	drought loss	8SD
Ghir_A03	100000000	110000000	9	drought loss	8SD
Ghir_A04	60000000	70000000	11	drought loss	8SD
Ghir_A05	10000000	20000000	9	drought loss	8SD
Ghir_A05	50000000	60000000	9	drought loss	8SD
Ghir_A05	60000000	70000000	10	drought loss	8SD
Ghir_A06	30000000	40000000	8	drought loss	8SD
Ghir_A06	60000000	70000000	11	drought loss	8SD
Ghir_A06	80000000	90000000	9	drought loss	8SD
Ghir_A06	90000000	100000000	9	drought loss	8SD
Ghir_A06	100000000	110000000	10	drought loss	8SD
Ghir_A06	110000000	120000000	10	drought loss	8SD
Ghir_A07	50000000	60000000	9	drought loss	8SD
Ghir_A07	60000000	70000000	9	drought loss	8SD
Ghir_A08	10000000	20000000	8	drought loss	8SD
Ghir_A08	40000000	50000000	10	drought loss	8SD
Ghir_A08	50000000	60000000	9	drought loss	8SD
Ghir_A09	0	10000000	8	drought loss	8SD
Ghir_A09	30000000	40000000	11	drought loss	8SD
Ghir_A09	60000000	70000000	9	drought loss	8SD
Ghir_A09	70000000	80000000	10	drought loss	8SD
Ghir_A10	20000000	30000000	8	drought loss	8SD
Ghir_A10	40000000	50000000	8	drought loss	8SD
Ghir_A10	100000000	110000000	8	drought loss	8SD
Ghir_A11	0	10000000	10	drought loss	8SD
Ghir_A11	50000000	60000000	8	drought loss	8SD
Ghir_A11	110000000	120000000	8	drought loss	8SD
Ghir_A12	0	10000000	10	drought loss	8SD
Ghir_A12	20000000	30000000	8	drought loss	8SD
Ghir_A12	50000000	60000000	11	drought loss	8SD
Ghir_A12	60000000	70000000	8	drought loss	8SD
Ghir_A12	90000000	100000000	8	drought loss	8SD
Ghir_A13	20000000	30000000	8	drought loss	8SD
Ghir_A13	50000000	60000000	12	drought loss	8SD
Ghir_A13	60000000	70000000	9	drought loss	8SD
Ghir_A13	70000000	80000000	10	drought loss	8SD
Ghir_D02	0	10000000	9	drought loss	8SD
Ghir_D02	40000000	50000000	11	drought loss	8SD
Ghir_D03	20000000	30000000	9	drought loss	8SD
Ghir_D03	40000000	50000000	8	drought loss	8SD
Ghir_D04	10000000	20000000	11	drought loss	8SD
Ghir_D04	20000000	30000000	11	drought loss	8SD
Ghir_D04	30000000	40000000	10	drought loss	8SD
Ghir_D05	0	10000000	8	drought loss	8SD
Ghir_D05	10000000	20000000	11	drought loss	8SD
Ghir_D05	30000000	40000000	9	drought loss	8SD
Ghir_D05	40000000	50000000	9	drought loss	8SD
Ghir_D06	50000000	60000000	8	drought loss	8SD
Ghir_D07	50000000	59257364	8	drought loss	8SD
Ghir_D08	0	10000000	12	drought loss	8SD
Ghir_D08	30000000	40000000	10	drought loss	8SD
Ghir_D08	60000000	69039221	8	drought loss	8SD
Ghir_D09	0	10000000	12	drought loss	8SD
Ghir_D11	0	10000000	8	drought loss	8SD
Ghir_D11	10000000	20000000	10	drought loss	8SD
Ghir_D11	40000000	50000000	8	drought loss	8SD
Ghir_D11	50000000	60000000	10	drought loss	8SD
Ghir_D11	60000000	70000000	8	drought loss	8SD
Ghir_D12	10000000	20000000	12	drought loss	8SD
Ghir_D12	30000000	40000000	9	drought loss	8SD
Ghir_D13	10000000	20000000	9	drought loss	8SD
Ghir_D13	20000000	30000000	9	drought loss	8SD
Ghir_D13	30000000	40000000	9	drought loss	8SD
Ghir_D13	40000000	50000000	8	drought loss	8SD
Ghir_A01	50000000	60000000	9	drought loss	8RW
Ghir_A01	70000000	80000000	9	drought loss	8RW
Ghir_A03	30000000	40000000	9	drought loss	8RW
Ghir_A06	50000000	60000000	11	drought loss	8RW
Ghir_A06	60000000	70000000	8	drought loss	8RW
Ghir_A08	70000000	80000000	9	drought loss	8RW
Ghir_A10	40000000	50000000	10	drought loss	8RW
Ghir_A11	10000000	20000000	9	drought loss	8RW
Ghir_A13	70000000	80000000	8	drought loss	8RW
Ghir_D06	30000000	40000000	14	drought loss	8RW
Ghir_D07	10000000	20000000	8	drought loss	8RW
Ghir_D09	20000000	30000000	8	drought loss	8RW
Ghir_D11	10000000	20000000	8	drought loss	8RW

## Sheet: Supporting Information Table S8
Supporting Information Table S8. Annotation of drought-induced gene associated with chromatin 3D structural changes in ZY007 and ZY168.
Gene id	Orthologous transcripts in Arabidopsis thaliana	Symbols	Remark*
Ghir_A01G000940	AT2G15220.1	Plant basic secretory protein (BSP) family protein	Shared
Ghir_A01G004630	AT1G78780.2	pathogenesis-related family protein	Shared
Ghir_A01G015570	AT1G67340.1	HCP-like superfamily protein with MYND-type zinc finger	Shared
Ghir_A02G002870	AT3G09270.1	glutathione S-transferase TAU 8	Shared
Ghir_A02G012280	AT2G41640.1	Glycosyltransferase family 61 protein	Shared
Ghir_A02G013180	AT1G16770.1	unknown protein	Shared
Ghir_A02G019140	AT5G33370.1	GDSL-like Lipase	Shared
Ghir_A03G005560	AT5G59050.1	unknown protein	Shared
Ghir_A03G005950	AT3G09200.1	Ribosomal protein L10 family protein	Shared
Ghir_A03G014130	AT1G67370.1	DNA-binding HORMA family protein	Shared
Ghir_A03G018220	AT5G23230.1	nicotinamidase 2	Shared
Ghir_A03G019110	AT5G10230.1	annexin 7	Shared
Ghir_A03G019560	AT2G20990.3	synaptotagmin A	Shared
Ghir_A04G004790	AT1G55020.1	lipoxygenase 1	Shared
Ghir_A04G007990	AT2G36950.1	Heavy metal transport	Shared
Ghir_A04G012090	AT2G23240.1	Plant EC metallothionein-like protein family 15	Shared
Ghir_A05G001890	AT5G25940.1	early nodulin-related	Shared
Ghir_A05G008480	AT5G22470.1	NAD+ ADP-ribosyltransferases	Shared
Ghir_A05G010470	AT5G60580.2	RING/U-box superfamily protein	Shared
Ghir_A05G018230	AT1G42540.1	glutamate receptor 3.3	Shared
Ghir_A05G020540	AT3G63470.1	serine carboxypeptidase-like 40	Shared
Ghir_A05G025290	AT5G09360.1	laccase 14	Shared
Ghir_A05G039760	AT4G33467.1	unknown protein	Shared
Ghir_A05G040680	AT4G23920.1	UDP-D-glucose/UDP-D-galactose 4-epimerase 2	Shared
Ghir_A06G005320	AT5G25280.1	serine-rich protein-related	Shared
Ghir_A06G005520	AT1G05500.1	CaLB domain family protein	Shared
Ghir_A06G019630	AT2G34770.1	fatty acid hydroxylase 1	Shared
Ghir_A07G000680	AT5G45130.1	RAB homolog 1	Shared
Ghir_A07G000720	AT2G25735.1	unknown protein	Shared
Ghir_A07G005930	AT5G50360.1	unknown protein	Shared
Ghir_A08G007020	AT1G03090.2	methylcrotonyl-CoA carboxylase alpha chain mitochondrial	Shared
Ghir_A08G010760	AT2G46680.1	homeobox 7	Shared
Ghir_A08G010780	AT3G61890.1	homeobox 12	Shared
Ghir_A08G011790	AT3G42170.1	hAT family dimerisation domain	Shared
Ghir_A08G022730	NoHits	unknown protein	Shared
Ghir_A08G024260	AT1G33590.1	Leucine-rich repeat (LRR) family protein	Shared
Ghir_A09G000070	AT3G02020.1	aspartate kinase 3	Shared
Ghir_A09G009940	AT1G80650.1	RNAse THREE-like protein 1	Shared
Ghir_A09G010140	AT3G44735.1	PHYTOSULFOKINE 3 PRECURSOR	Shared
Ghir_A09G011770	AT5G12310.1	RING/U-box superfamily protein	Shared
Ghir_A09G014170	AT5G06440.4	unknown protein	Shared
Ghir_A09G015330	AT1G75800.1	Pathogenesis-related thaumatin superfamily protein	Shared
Ghir_A09G019200	AT1G07430.1	highly ABA-induced PP2C gene 2	Shared
Ghir_A09G021260	AT3G24180.1	Beta-glucosidase GBA2 type family protein	Shared
Ghir_A09G025200	AT5G49120.1	unknown protein	Shared
Ghir_A09G026340	AT5G51070.1	Clp ATPase	Shared
Ghir_A10G003070	AT1G29800.1	RING/FYVE/PHD-type zinc finger family protein	Shared
Ghir_A10G008390	AT5G10030.1	TGACG motif-binding factor 4	Shared
Ghir_A10G015260	AT2G38540.1	lipid transfer protein 1	Shared
Ghir_A10G015680	AT2G42570.1	TRICHOME BIREFRINGENCE-LIKE 39	Shared
Ghir_A10G021970	AT5G13670.1	EamA-like transporter family protein	Shared
Ghir_A10G022800	AT4G33540.1	metallo-beta-lactamase family protein	Shared
Ghir_A11G001620	AT2G46680.1	homeobox 7	Shared
Ghir_A11G001660	AT5G53730.1	LEA hydroxyproline-rich glycoprotein family	Shared
Ghir_A11G004560	AT5G51410.1	LUC7 N_terminus domain-containing protein	Shared
Ghir_A11G009680	AT4G00355.3	unknown protein	Shared
Ghir_A11G010730	AT2G46660.1	cytochrome P450 family 78 subfamily A polypeptide 6	Shared
Ghir_A11G010740	AT2G46680.1	homeobox 7	Shared
Ghir_A11G011600	NoHits	unknown protein	Shared
Ghir_A01G007240	AT5G55050.1	GDSL-like Lipase	7_specific
Ghir_A01G010960	AT1G46768.1	related to AP2 1	7_specific
Ghir_A01G011330	AT5G64460.2	Phosphoglycerate mutase family protein	7_specific
Ghir_A01G013670	AT2G37870.1	Bifunctional inhibitor/lipid-transfer protein	7_specific
Ghir_A01G015180	AT1G67856.1	RING/U-box superfamily protein	7_specific
Ghir_A01G020160	AT3G44735.1	PHYTOSULFOKINE 3 PRECURSOR	7_specific
Ghir_A02G011270	AT1G64060.1	respiratory burst oxidase protein F	7_specific
Ghir_A02G014420	AT2G46550.1	unknown protein	7_specific
Ghir_A02G018750	AT4G38630.1	regulatory particle non-ATPase 10	7_specific
Ghir_A03G002390	AT4G11570.1	HAD superfamily protein	7_specific
Ghir_A03G011290	AT1G14290.1	sphingoid base hydroxylase 2	7_specific
Ghir_A03G016780	AT5G13180.1	NAC domain containing protein 83	7_specific
Ghir_A04G003650	AT3G15180.2	ARM repeat superfamily protein	7_specific
Ghir_A04G015740	AT5G03490.1	UDP-Glycosyltransferase superfamily protein	7_specific
Ghir_A05G012930	AT2G26660.1	SPX domain gene 2	7_specific
Ghir_A05G023210	AT1G35720.1	annexin 1	7_specific
Ghir_A05G023240	AT1G78130.1	Major facilitator superfamily protein	7_specific
Ghir_A05G038270	AT5G15450.1	casein lytic proteinase B3	7_specific
Ghir_A05G039100	AT1G06530.1	Tropomyosin-related	7_specific
Ghir_A06G005240	NoHits	unknown protein	7_specific
Ghir_A06G012490	AT4G16130.1	arabinose kinase	7_specific
Ghir_A06G018030	AT2G39510.1	EamA-like transporter family protein	7_specific
Ghir_A07G002130	AT5G12040.1	apolipoprotein N-acyltransferase family protein	7_specific
Ghir_A07G006950	AT3G54170.1	FKBP12 interacting protein 37	7_specific
Ghir_A07G022700	AT5G63450.1	cytochrome P450 family 94 subfamily B polypeptide 1	7_specific
Ghir_A08G018860	AT1G63410.1	unknown protein	7_specific
Ghir_A09G018240	AT3G17810.1	pyrimidine 1	7_specific
Ghir_A10G004800	AT1G72330.3	alanine aminotransferase 2	7_specific
Ghir_A10G005860	AT3G21270.1	DOF zinc finger protein 2	7_specific
Ghir_A10G012340	AT2G33150.1	peroxisomal 3-ketoacyl-CoA thiolase 3	7_specific
Ghir_A10G014950	AT5G48930.1	hydroxycinnamoyl-CoA shikimate transferase	7_specific
Ghir_A11G004660	AT3G51370.1	Protein phosphatase 2C family protein	7_specific
Ghir_A11G005460	AT4G37680.1	heptahelical protein 4	7_specific
Ghir_A01G013160	AT3G53450.1	Putative lysine decarboxylase family protein	8_specific
Ghir_A01G018010	AT4G08570.1	Heavy metal transport/detoxification superfamily protein	8_specific
Ghir_A02G011200	AT1G64110.2	nucleoside triphosphate hydrolases superfamily protein	8_specific
Ghir_A02G018570	AT2G16530.1	3-oxo-5-alpha-steroid 4-dehydrogenase family protein	8_specific
Ghir_A04G009160	AT3G55550.1	Concanavalin A-like lectin protein kinase family protein	8_specific
Ghir_A04G009180	AT2G39730.1	rubisco activase	8_specific
Ghir_A05G004330	AT2G26170.1	cytochrome P450 family 711 subfamily A polypeptide 1	8_specific
Ghir_A05G013590	AT1G59870.1	ABC-2 and Plant PDR ABC-type transporter family protein	8_specific
Ghir_A05G013620	AT3G16500.1	phytochrome-associated protein 1	8_specific
Ghir_A05G014250	AT1G54050.1	HSP20-like chaperones superfamily protein	8_specific
Ghir_A05G021620	AT5G09640.1	serine carboxypeptidase-like 19	8_specific
Ghir_A05G024590	AT1G21410.1	F-box/RNI-like superfamily protein	8_specific
Ghir_A05G034160	AT2G40095.1	Alpha/beta hydrolase related protein	8_specific
Ghir_A05G039720	AT1G19025.1	DNA repair metallo-beta-lactamase family protein	8_specific
Ghir_A06G022310	AT5G47530.1	Auxin-responsive family protein	8_specific
Ghir_A07G003140	AT4G30960.1	SOS3-interacting protein 3	8_specific
Ghir_A07G003560	AT5G11000.1	unknown protein	8_specific
Ghir_A07G004920	AT5G61580.1	phosphofructokinase 4	8_specific
Ghir_A07G004960	AT4G25140.1	oleosin 1	8_specific
Ghir_A07G014320	AT2G46680.1	homeobox 7	8_specific
Ghir_A07G014440	AT5G24320.2	WD40 repeat-like superfamily protein	8_specific
Ghir_A07G022160	NoHits	unknown protein	8_specific
Ghir_A08G021350	AT1G56600.1	galactinol synthase 2	8_specific
Ghir_A08G024880	AT5G11260.1	bZIP transcription factor family protein	8_specific
Ghir_A09G006350	AT5G27600.1	long-chain acyl-CoA synthetase 7	8_specific
Ghir_A09G011420	AT3G45300.1	isovaleryl-CoA-dehydrogenase	8_specific
Ghir_A09G015480	AT5G03440.1	unknown protein	8_specific
Ghir_A09G015650	AT2G36985.1	DVL family protein	8_specific
Ghir_A09G015660	AT5G60770.1	nitrate transporter 2.4	8_specific
Ghir_A09G017520	AT4G33070.1	pyruvate decarboxylase family protein	8_specific
Ghir_A09G018210	AT1G68090.1	annexin 5	8_specific
Ghir_A10G000570	AT4G05520.1	EPS15 homology domain 2	8_specific
Ghir_A10G000580	AT4G22270.1	MRB1	8_specific
Ghir_A10G002270	AT4G04960.1	Concanavalin A-like lectin protein kinase family protein	8_specific
Ghir_A10G011720	AT4G14290.1	alpha/beta-Hydrolases superfamily protein	8_specific
Ghir_A10G012510	AT3G24180.1	Beta-glucosidase GBA2 type family protein	8_specific
Ghir_A11G002250	AT5G41210.1	glutathione S-transferase THETA 1	8_specific
Ghir_A11G005310	AT5G17370.1	WD40 repeat-like superfamily protein	8_specific
Ghir_A11G011610	AT2G47260.1	WRKY DNA-binding protein 23	8_specific
*Shared represents the genes shared by the two samples, 7_specific and 8_specific represent the specific genes of ZY007 and ZY168, respectively.
